# Supplementary material for: Integrated Physiological and Transcriptomic Analyses Responses to Altitude Stress in Oat (Avena sativa L.)
Source: Front Genet. 2021 Jun 17;12:638683. doi: 10.3389/fgene.2021.638683 (PMC8248544; doi:10.3389/fgene.2021.638683)
Supplement: Supplementary Table 1 — Function annotation results of oat. [file Data_Sheet_1.xlsx]

## Sheet: Supplementary Table 1
Additional file 1:Table S1. Function annotation results of oat.
	Unigene number	Percentage(%)
Total Unigene	94954	100
Nr	11507	12.12
Nt	38504	40.55
Swissprot	12044	12.68
KEGG	11801	12.43
KOG	12154	12.8
Interpro	15199	16
Go	49383	52

## Sheet: Supplementary Table 2
Additional file 2:Table S2.Annotation of 11,639 significantly differentially-expressed genes transcripts.
GeneID	Length	M4-Expression	H4-Expression	log2Ratio(H4/M4)	q-value(Storey et al. 2003)	Up-Down-Regulation(H4/M4)	p-value	Nr	Nt	Swissprot	KEGG	KOG	Interpro	GO
CL6247.Contig6_All	1214	941.59	12844.5	3.73523	0	Up	0	KQK06970.1/8.1e-135/hypothetical protein BRADI_2g31800 [Brachypodium distachyon]	XM_020294785.1/0.0/PREDICTED: Aegilops tauschii subsp. tauschii probable aquaporin TIP4-1 (LOC109735566), transcript variant X1, mRNA	sp|Q75GA5|TIP41_ORYSJ/2.0e-121/Probable aquaporin TIP4-1 OS=Oryza sativa subsp. japonica GN=TIP4-1 PE=2 SV=1	bdi:100838472/3.0e-133/probable aquaporin TIP4-1; K09873 aquaporin TIP	At2g25810/9.1e-73/[G] KOG0223 Aquaporin (major intrinsic protein family)	PF00230/5.2E-57/Major intrinsic protein	biological_process:GO:0034220//ion transmembrane transport;cellular_component:GO:0009705//plant-type vacuole membrane;GO:0042807//central vacuole;GO:0005887//integral component of plasma membrane;molecular_function:GO:0015250//water channel activity;
CL6247.Contig5_All	1235	979.51	10469.6	3.38333	0	Up	0	KQK06970.1/4.5e-133/hypothetical protein BRADI_2g31800 [Brachypodium distachyon]	XM_020294785.1/0.0/PREDICTED: Aegilops tauschii subsp. tauschii probable aquaporin TIP4-1 (LOC109735566), transcript variant X1, mRNA	sp|Q75GA5|TIP41_ORYSJ/4.5e-121/Probable aquaporin TIP4-1 OS=Oryza sativa subsp. japonica GN=TIP4-1 PE=2 SV=1	bdi:100838472/6.7e-133/probable aquaporin TIP4-1; K09873 aquaporin TIP	At2g25810/7.1e-73/[G] KOG0223 Aquaporin (major intrinsic protein family)	NA	biological_process:GO:0034220//ion transmembrane transport;cellular_component:GO:0009705//plant-type vacuole membrane;GO:0042807//central vacuole;GO:0005887//integral component of plasma membrane;molecular_function:GO:0015250//water channel activity;
CL6247.Contig8_All	1146	1477.41	10101.5	2.73875	0	Up	0	KQK06970.1/1.4e-133/hypothetical protein BRADI_2g31800 [Brachypodium distachyon]	XM_003568669.3/0.0/PREDICTED: Brachypodium distachyon probable aquaporin TIP4-1 (LOC100838472), mRNA	sp|Q75GA5|TIP41_ORYSJ/4.1e-121/Probable aquaporin TIP4-1 OS=Oryza sativa subsp. japonica GN=TIP4-1 PE=2 SV=1	bdi:100838472/6.2e-133/probable aquaporin TIP4-1; K09873 aquaporin TIP	At2g25810/6.5e-73/[G] KOG0223 Aquaporin (major intrinsic protein family)	NA	biological_process:GO:0034220//ion transmembrane transport;cellular_component:GO:0009705//plant-type vacuole membrane;GO:0042807//central vacuole;GO:0005887//integral component of plasma membrane;molecular_function:GO:0015250//water channel activity;
Unigene34665_All	18606	0	21563.3	15.3616	0	Up	0	ASD35845.1/1.4e-299/PsbB (chloroplast) [Aegilops geniculata]	KX756180.1/0.0/Avena sterilis chloroplast, complete genome	sp|Q0G9T6|PSBB_DAUCA/5.8e-297/Photosystem II CP47 chlorophyll apoprotein OS=Daucus carota GN=psbB PE=3 SV=1	ats:AIG91765/1.1e-306/psbB; photosystem II 47 kDa protein; K02704 photosystem II CP47 chlorophyll apoprotein	AtCh031/1.9e-270/[C] LSE2181 A Ribulose 1,5-bisphosphate carboxylase, large subunit	PTHR33180/0.0/--	NA
Unigene5372_All	5258	5979	376	-4.02578	0	Down	0	AAO25542.1/2.0e-68/GAMYB-binding protein, partial [Hordeum vulgare subsp. vulgare]	AY167563.1/0.0/Hordeum vulgare subsp. vulgare GAMYB-binding protein (gbp5) mRNA, partial cds	sp|O80653|SKIP_ARATH/1.4e-46/SNW/SKI-interacting protein OS=Arabidopsis thaliana GN=SKIP PE=1 SV=1	bdi:100840735/4.2e-67/SNW/SKI-interacting protein; K06063 SNW domain-containing protein 1	At1g77180/3.7e-46/[AB] KOG2441 mRNA splicing factor/probable chromatin binding snw family nuclear protein	PTHR12096/8.6E-49/--	biological_process:GO:1902584//positive regulation of response to water deprivation;GO:1901002//positive regulation of response to salt stress;GO:0000350//generation of catalytic spliceosome for second transesterification step;GO:0006357//regulation of transcription from RNA polymerase II promoter;cellular_component:GO:0071013//catalytic step 2 spliceosome;GO:0071014//post-mRNA release spliceosom…
CL6247.Contig4_All	1169	572.64	6182.98	3.39793	0	Up	0	KQK06970.1/1.1e-133/hypothetical protein BRADI_2g31800 [Brachypodium distachyon]	XM_020294785.1/0.0/PREDICTED: Aegilops tauschii subsp. tauschii probable aquaporin TIP4-1 (LOC109735566), transcript variant X1, mRNA	sp|Q75GA5|TIP41_ORYSJ/6.5e-122/Probable aquaporin TIP4-1 OS=Oryza sativa subsp. japonica GN=TIP4-1 PE=2 SV=1	bdi:100838472/6.3e-133/probable aquaporin TIP4-1; K09873 aquaporin TIP	At2g25810/1.9e-72/[G] KOG0223 Aquaporin (major intrinsic protein family)	PR00783/4.2E-43/Major intrinsic protein family signature	biological_process:GO:0034220//ion transmembrane transport;cellular_component:GO:0009705//plant-type vacuole membrane;GO:0042807//central vacuole;GO:0005887//integral component of plasma membrane;molecular_function:GO:0015250//water channel activity;
CL25957.Contig11_All	30234	14128.9	29389	1.02194	0	Up	0	AMM06269.1/0.0e+00/'photosystem I P700 apoprotein A1 (chloroplast) [Vicia sativa]	KX756180.1/0.0/Avena sterilis chloroplast, complete genome	sp|Q6L399|PSAB_SACHY/0.0e+00/Photosystem I P700 chlorophyll a apoprotein A2 OS=Saccharum hybrid GN=psaB PE=3 SV=1	ats:AIG91740/0.0e+00/psaA; photosystem I P700 apoprotein A1; K02689 photosystem I P700 chlorophyll a apoprotein A1	AtCh023/0.0e+00/[C] LSE2188 A Photosystem I P700 apoprotein A2	PS00419/-/Photosystem I psaA and psaB proteins signature.	biological_process:GO:0018298//protein-chromophore linkage;GO:0015979//photosynthesis;cellular_component:GO:0009535//chloroplast thylakoid membrane;GO:0042651//thylakoid membrane;GO:0016021//integral component of membrane;GO:0009536//plastid;GO:0009507//chloroplast;GO:0009522//photosystem I;molecular_function:GO:0000287//magnesium ion binding;GO:0009055//electron transfer activity;GO:0046872//met…
Unigene13147_All	2747	20629.5	8992.74	-1.23255	0	Down	0	XP_020148597.1/0.0e+00/ferric reduction oxidase 7, chloroplastic-like [Aegilops tauschii subsp. tauschii]	XM_020293008.1/0.0/PREDICTED: Aegilops tauschii subsp. tauschii ferric reduction oxidase 7, chloroplastic-like (LOC109733798), mRNA	sp|Q3KTM0|FRO7_ARATH/7.1e-228/Ferric reduction oxidase 7, chloroplastic OS=Arabidopsis thaliana GN=FRO7 PE=2 SV=1	rcu:8286523/1.8e-138/ferric reduction oxidase 6; K13411 dual oxidase [EC:1.6.3.1 1.11.1.-]	At5g49740/5.5e-227/[PQ] KOG0039 Ferric reductase, NADH/NADPH oxidase and related proteins	PF08030/9.6E-16/Ferric reductase NAD binding domain	cellular_component:GO:0016021//integral component of membrane;molecular_function:GO:0016491//oxidoreductase activity;
Unigene24290_All	19871	3010	11179.2	1.8583	0	Up	0	AMM06269.1/0.0e+00/'photosystem I P700 apoprotein A1 (chloroplast) [Vicia sativa]	KX756180.1/0.0/Avena sterilis chloroplast, complete genome	sp|A1EA00|RPOC2_AGRST/0.0e+00/DNA-directed RNA polymerase subunit beta'' OS=Agrostis stolonifera GN=rpoC2 PE=3 SV=1	ats:AIG91732/0.0e+00/rpoC2; RNA polymerase beta' subunit; K03046 DNA-directed RNA polymerase subunit beta' [EC:2.7.7.6]	AtCh023/0.0e+00/[C] LSE2188 A Photosystem I P700 apoprotein A2	PTHR19376:SF38/1.9E-278/--	biological_process:GO:0006351//transcription, DNA-templated;cellular_component:GO:0009507//chloroplast;molecular_function:GO:0003899//DNA-directed 5'-3' RNA polymerase activity;GO:0003677//DNA binding;
Unigene35155_All	2859	19778.2	8599.27	-1.2363	0	Down	0	XP_020148597.1/0.0e+00/ferric reduction oxidase 7, chloroplastic-like [Aegilops tauschii subsp. tauschii]	XM_020293008.1/0.0/PREDICTED: Aegilops tauschii subsp. tauschii ferric reduction oxidase 7, chloroplastic-like (LOC109733798), mRNA	sp|Q3KTM0|FRO7_ARATH/3.4e-225/Ferric reduction oxidase 7, chloroplastic OS=Arabidopsis thaliana GN=FRO7 PE=2 SV=1	rcu:8286523/5.5e-138/ferric reduction oxidase 6; K13411 dual oxidase [EC:1.6.3.1 1.11.1.-]	At5g49740/2.7e-224/[PQ] KOG0039 Ferric reductase, NADH/NADPH oxidase and related proteins	PF08030/3.5E-15/Ferric reductase NAD binding domain	cellular_component:GO:0016021//integral component of membrane;molecular_function:GO:0016491//oxidoreductase activity;
CL710.Contig3_All	1624	11628.8	3590.31	-1.7302	0	Down	0	ACX37414.1/1.5e-245/cytosolic heat shock protein 90.2 [Dactylis glomerata]	XM_020301926.1/0.0/PREDICTED: Aegilops tauschii subsp. tauschii heat shock protein 81-1 (LOC109742829), mRNA	sp|A2YWQ1|HSP81_ORYSI/1.9e-244/Heat shock protein 81-1 OS=Oryza sativa subsp. indica GN=HSP81-1 PE=2 SV=1	bdi:100840543/3.8e-245/heat shock protein 81-1; K04079 molecular chaperone HtpG	At5g56010/7.0e-238/[O] KOG0019 Molecular chaperone (HSP90 family)	PTHR11528:SF49/0.0/--	NA
CL9082.Contig8_All	1967	7590.16	1498.12	-2.37565	0	Down	0	XP_020182872.1/1.5e-260/beta-glucosidase 16-like [Aegilops tauschii subsp. tauschii]	XM_020327283.1/0.0/PREDICTED: Aegilops tauschii subsp. tauschii beta-glucosidase 16-like (LOC109768548), mRNA	sp|Q7XSK2|BGL16_ORYSJ/9.9e-232/Beta-glucosidase 16 OS=Oryza sativa subsp. japonica GN=BGLU16 PE=3 SV=2	bdi:100838545/4.8e-258/beta-glucosidase 16-like; K05350 beta-glucosidase [EC:3.2.1.21]	At1g61820/2.6e-146/[G] KOG0626 Beta-glucosidase, lactase phlorizinhydrolase, and related proteins	PTHR10353/0.0/--	biological_process:GO:1901657//glycosyl compound metabolic process;GO:0005975//carbohydrate metabolic process;molecular_function:GO:0008422//beta-glucosidase activity;
Unigene19992_All	3748	7594.48	17722.3	1.18786	0	Up	0	AAG49550.1/0.0e+00/putative thiamine biosythesis protein ThiC [Poa secunda]	AF264021.1/0.0/Poa secunda putative thiamine biosythesis protein ThiC mRNA, complete cds	sp|O82392|THIC_ARATH/0.0e+00/Phosphomethylpyrimidine synthase, chloroplastic OS=Arabidopsis thaliana GN=THIC PE=1 SV=1	bdi:100843013/0.0e+00/phosphomethylpyrimidine synthase, chloroplastic; K03147 phosphomethylpyrimidine synthase [EC:4.1.99.17]	NA	PTHR30557/0.0/--	biological_process:GO:0009228//thiamine biosynthetic process;GO:0010266//response to vitamin B1;cellular_component:GO:0009570//chloroplast stroma;molecular_function:GO:0019904//protein domain specific binding;GO:0080041//ADP-ribose pyrophosphohydrolase activity;GO:0051536//iron-sulfur cluster binding;
CL24221.Contig1_All	2345	8729.89	2438.26	-1.87479	0	Down	0	PAN50340.1/0.0e+00/hypothetical protein PAHAL_I04538 [Panicum hallii]	AK251839.1/0.0/Hordeum vulgare subsp. vulgare cDNA clone: FLbaf138g05, mRNA sequence	sp|P27322|HSP72_SOLLC/0.0e+00/Heat shock cognate 70 kDa protein 2 OS=Solanum lycopersicum GN=HSC-2 PE=1 SV=1	sita:101764060/0.0e+00/probable mediator of RNA polymerase II transcription subunit 37c; K03283 heat shock 70kDa protein 1/8	At3g12580/0.0e+00/[O] KOG0101 Molecular chaperones HSP70/HSC70, HSP70 superfamily	PF00012/5.1E-265/Hsp70 protein	biological_process:GO:0016567//protein ubiquitination;GO:0009644//response to high light intensity;GO:0009408//response to heat;GO:0042542//response to hydrogen peroxide;GO:0046686//response to cadmium ion;GO:0009617//response to bacterium;GO:0009615//response to virus;cellular_component:GO:0048046//apoplast;GO:0005829//cytosol;GO:0005739//mitochondrion;GO:0005886//plasma membrane;GO:0005774//vac…
CL14694.Contig4_All	2190	2487.87	9086.47	1.83413	0	Up	0	XP_020146919.1/7.6e-301/beta-amylase 3, chloroplastic [Aegilops tauschii subsp. tauschii]	XM_020291330.1/0.0/PREDICTED: Aegilops tauschii subsp. tauschii beta-amylase 3, chloroplastic (LOC109732133), mRNA	sp|O23553|BAM3_ARATH/5.9e-201/Beta-amylase 3, chloroplastic OS=Arabidopsis thaliana GN=BAM3 PE=1 SV=3	bdi:100827802/3.9e-285/beta-amylase 3, chloroplastic; K01177 beta-amylase [EC:3.2.1.2]	At4g17090/6.0e-200/[G] LSE0409 A Beta-amylase	PR00750/8.16E-72/Beta-amylase (glycosyl hydrolase family 14) signature	biological_process:GO:0009409//response to cold;GO:0005983//starch catabolic process;GO:0000024//maltose biosynthetic process;cellular_component:GO:0009570//chloroplast stroma;molecular_function:GO:0016161//beta-amylase activity;GO:0102229//amylopectin maltohydrolase activity;
CL25268.Contig4_All	858	6252.1	15180.2	1.2451	0	Up	0	XP_004960517.1/9.4e-29/PREDICTED: metallothionein-like protein 2C [Setaria italica]	XM_020325566.1/0.0/PREDICTED: Aegilops tauschii subsp. tauschii metallothionein-like protein 2C (LOC109766780), mRNA	sp|A2XZL0|MT2C_ORYSI/6.6e-31/Metallothionein-like protein 2C OS=Oryza sativa subsp. indica GN=MT2C PE=3 SV=1	dosa:Os09t0572500-01/2.0e-06/Os09g0572500; Similar to Beta-1,4-mannan synthase.; K13680 beta-mannan synthase [EC:2.4.1.32]	Hs13399296/2.1e-07/[R] KOG1721 FOG: Zn-finger	NA	molecular_function:GO:0046872//metal ion binding;
Unigene25669_All	945	338.33	4090.1	3.56096	0	Up	0	XP_020183540.1/3.0e-76/low molecular mass early light-inducible protein HV60, chloroplastic [Aegilops tauschii subsp. tauschii]	XM_020337744.1/0.0/PREDICTED: Aegilops tauschii subsp. tauschii low molecular mass early light-inducible protein HV90, chloroplastic-like (LOC109779108), mRNA	sp|P14897|ELI9_HORVU/2.0e-76/Low molecular mass early light-inducible protein HV90, chloroplastic OS=Hordeum vulgare PE=2 SV=1	NA	NA	NA	NA
CL710.Contig7_All	4288	8628.11	2638.21	-1.74416	0	Down	0	XP_020157515.1/0.0e+00/heat shock protein 81-1 [Aegilops tauschii subsp. tauschii] >ADF31759.1 heat shock protein 90 [Triticum aestivum] >ADF31768.1 heat shock protein 90 [Triticum aestivum] >ADF31776.1 heat shock protein 90 [Aegilops tauschii] >EMT03701.1 Heat shock protein 81-3 [Aegilops tauschii]	FJ968745.1/0.0/Dactylis glomerata cytosolic heat shock protein 90.2 mRNA, complete cds	sp|Q0J4P2|HSP81_ORYSJ/0.0e+00/Heat shock protein 81-1 OS=Oryza sativa subsp. japonica GN=HSP81-1 PE=3 SV=2	ats:F775_09907/0.0e+00/Heat shock protein 81-3; K04079 molecular chaperone HtpG	At5g56010/0.0e+00/[O] KOG0019 Molecular chaperone (HSP90 family)	PF02518/1.6E-16/Histidine kinase-, DNA gyrase B-, and HSP90-like ATPase	biological_process:GO:0006457//protein folding;GO:0006950//response to stress;cellular_component:GO:0005737//cytoplasm;molecular_function:GO:0005524//ATP binding;GO:0051082//unfolded protein binding;
Unigene22576_All	537	6300.64	15016.8	1.21833	0	Up	0	CAD54079.1/3.6e-26/metallothioneine type2 [Hordeum vulgare subsp. vulgare] >BAK06494.1 predicted protein [Hordeum vulgare subsp. vulgare]	XM_003565126.3/0.0/PREDICTED: Brachypodium distachyon metallothionein-like protein 2C (LOC100839285), mRNA	sp|A2XZL0|MT2C_ORYSI/5.2e-26/Metallothionein-like protein 2C OS=Oryza sativa subsp. indica GN=MT2C PE=3 SV=1	vcn:VOLCADRAFT_116053/7.2e-07/hypothetical protein; K11789 HIV-1 Vpr-binding protein	Hs13399296/4.2e-06/[R] KOG1721 FOG: Zn-finger	NA	NA
CL1505.Contig12_All	1032	7593.61	16847.1	1.11497	0	Up	0	XP_020192537.1/6.8e-82/high molecular mass early light-inducible protein HV58, chloroplastic-like [Aegilops tauschii subsp. tauschii]	XM_020336948.1/0.0/PREDICTED: Aegilops tauschii subsp. tauschii high molecular mass early light-inducible protein HV58, chloroplastic-like (LOC109778395), mRNA	sp|P14895|ELI5_HORVU/5.8e-66/High molecular mass early light-inducible protein HV58, chloroplastic OS=Hordeum vulgare PE=2 SV=1	dosa:Os05t0491900-00/5.3e-14/Os05g0491900; Hypothetical conserved gene.; K13412 calcium-dependent protein kinase [EC:2.7.11.1]	NA	PTHR14154:SF5/3.8E-64/--	biological_process:GO:0055085//transmembrane transport;cellular_component:GO:0009535//chloroplast thylakoid membrane;
CL1505.Contig7_All	963	2621.74	8723.52	1.69971	0	Up	0	XP_020183540.1/5.7e-75/low molecular mass early light-inducible protein HV60, chloroplastic [Aegilops tauschii subsp. tauschii]	AK357456.1/0.0/Hordeum vulgare subsp. vulgare mRNA for predicted protein, complete cds, clone: NIASHv1053P04	sp|P14897|ELI9_HORVU/3.8e-75/Low molecular mass early light-inducible protein HV90, chloroplastic OS=Hordeum vulgare PE=2 SV=1	NA	NA	NA	NA
CL25268.Contig5_All	719	3095.89	9314.73	1.55448	0	Up	0	XP_004960517.1/1.6e-29/PREDICTED: metallothionein-like protein 2C [Setaria italica]	AK375299.1/0.0/Hordeum vulgare subsp. vulgare mRNA for predicted protein, complete cds, clone: NIASHv3090F19	sp|A3AZ88|MT2C_ORYSJ/1.1e-31/Metallothionein-like protein 2C OS=Oryza sativa subsp. japonica GN=MT2C PE=2 SV=1	dosa:Os09t0572500-01/6.2e-06/Os09g0572500; Similar to Beta-1,4-mannan synthase.; K13680 beta-mannan synthase [EC:2.4.1.32]	Hs13399296/6.7e-07/[R] KOG1721 FOG: Zn-finger	NA	molecular_function:GO:0046872//metal ion binding;
CL20628.Contig3_All	1411	534.24	4190.71	2.93696	0	Up	0	AHG29011.1/3.1e-109/LUX-B [Triticum aestivum] >BAW18775.1 PHYTOCLOCK 1 [Triticum aestivum] >BAW18777.1 PHYTOCLOCK 1 [Triticum aestivum]	AB773825.1/0.0/Triticum monococcum subsp. aegilopoides WPCL1 gene for PHYTOCLOCK 1, complete cds	sp|Q94DH3|PCL1_ORYSJ/2.1e-74/Transcription factor PCL1 OS=Oryza sativa subsp. japonica GN=PCL1 PE=2 SV=1	mpp:MICPUCDRAFT_52653/5.3e-25/g2-like myb-transcription factor with a n-terminal response regulator receiver domain; K14491 two-component response regulator ARR-B family	At3g46640/6.8e-56/[RK] LSE0452 A MYB transcription factor	PS51294/10.445/Myb-type HTH DNA-binding domain profile.	NA
CL6247.Contig3_All	1659	1085.63	5477.47	2.3003	0	Up	0	BAI66438.1/3.0e-63/tonoplast intrinsic protein [Hordeum vulgare subsp. vulgare]	XM_003568669.3/0.0/PREDICTED: Brachypodium distachyon probable aquaporin TIP4-1 (LOC100838472), mRNA	sp|Q75GA5|TIP41_ORYSJ/7.7e-60/Probable aquaporin TIP4-1 OS=Oryza sativa subsp. japonica GN=TIP4-1 PE=2 SV=1	bdi:100838472/7.5e-63/probable aquaporin TIP4-1; K09873 aquaporin TIP	At2g25810/4.3e-41/[G] KOG0223 Aquaporin (major intrinsic protein family)	NA	NA
CL24221.Contig6_All	2324	7962.67	2599.05	-1.64994	0	Down	0	BAJ86014.1/0.0e+00/predicted protein [Hordeum vulgare subsp. vulgare]	AK251839.1/0.0/Hordeum vulgare subsp. vulgare cDNA clone: FLbaf138g05, mRNA sequence	sp|Q9LHA8|MD37C_ARATH/0.0e+00/Probable mediator of RNA polymerase II transcription subunit 37c OS=Arabidopsis thaliana GN=MED37C PE=1 SV=1	sita:101764060/0.0e+00/probable mediator of RNA polymerase II transcription subunit 37c; K03283 heat shock 70kDa protein 1/8	At3g12580/0.0e+00/[O] KOG0101 Molecular chaperones HSP70/HSC70, HSP70 superfamily	PR00301/3.9E-87/70kDa heat shock protein signature	biological_process:GO:0016567//protein ubiquitination;GO:0009644//response to high light intensity;GO:0009408//response to heat;GO:0042542//response to hydrogen peroxide;GO:0046686//response to cadmium ion;GO:0009617//response to bacterium;GO:0009615//response to virus;cellular_component:GO:0048046//apoplast;GO:0005829//cytosol;GO:0005739//mitochondrion;GO:0005886//plasma membrane;GO:0005774//vac…
CL12246.Contig1_All	1720	2566.26	8172.84	1.63649	0	Up	0	BAK01560.1/3.9e-175/predicted protein [Hordeum vulgare subsp. vulgare]	XM_020295916.1/0.0/PREDICTED: Aegilops tauschii subsp. tauschii rhomboid-like protein 14, mitochondrial (LOC109736708), mRNA	sp|Q8RXW0|Y3761_ARATH/1.9e-98/Uncharacterized protein At3g17611 OS=Arabidopsis thaliana GN=At3g17611 PE=2 SV=1	bdi:100836020/1.3e-174/rhomboid-like protein 14, mitochondrial; K09651 rhomboid domain-containing protein 1 [EC:3.4.21.-]	Hs19923466/1.2e-17/[A] KOG1869 Splicing coactivator SRm160/300, subunit SRm300	PTHR12917:SF18/2.0E-105/--	cellular_component:GO:0016021//integral component of membrane;GO:0005886//plasma membrane;molecular_function:GO:0004252//serine-type endopeptidase activity;GO:0046872//metal ion binding;
CL15642.Contig2_All	1930	3076	216	-3.86663	0	Down	0	AAK38084.1/9.2e-258/putative cytochrome P450 [Lolium rigidum]	AK358473.1/0.0/Hordeum vulgare subsp. vulgare mRNA for predicted protein, complete cds, clone: NIASHv1077G04	sp|A6YIH8|C7D55_HYOMU/2.5e-131/Premnaspirodiene oxygenase OS=Hyoscyamus muticus GN=CYP71D55 PE=1 SV=1	zma:103636896/2.0e-192/premnaspirodiene oxygenase-like; K07408 cytochrome P450 family 1 subfamily A polypeptide 1 [EC:1.14.14.1]	At3g26330/5.1e-102/[Q] KOG0156 Cytochrome P450 CYP2 subfamily	PTHR24298:SF77/0.0/--	NA
CL25268.Contig7_All	739	5406.25	12807.4	1.2096	0	Up	0	CAD54079.1/1.9e-30/metallothioneine type2 [Hordeum vulgare subsp. vulgare] >BAK06494.1 predicted protein [Hordeum vulgare subsp. vulgare]	AK375299.1/0.0/Hordeum vulgare subsp. vulgare mRNA for predicted protein, complete cds, clone: NIASHv3090F19	sp|A2XZL0|MT2C_ORYSI/1.1e-29/Metallothionein-like protein 2C OS=Oryza sativa subsp. indica GN=MT2C PE=3 SV=1	vcn:VOLCADRAFT_116053/1.2e-07/hypothetical protein; K11789 HIV-1 Vpr-binding protein	Hs13399296/2.8e-08/[R] KOG1721 FOG: Zn-finger	NA	molecular_function:GO:0046872//metal ion binding;
Unigene27705_All	1149	525.44	3947.06	2.8745	0	Up	0	BAJ86766.1/2.5e-85/predicted protein, partial [Hordeum vulgare subsp. vulgare]	XM_020336948.1/0.0/PREDICTED: Aegilops tauschii subsp. tauschii high molecular mass early light-inducible protein HV58, chloroplastic-like (LOC109778395), mRNA	sp|P14895|ELI5_HORVU/2.9e-66/High molecular mass early light-inducible protein HV58, chloroplastic OS=Hordeum vulgare PE=2 SV=1	bdi:100836380/3.7e-08/serine/arginine repetitive matrix protein 1; K13171 serine/arginine repetitive matrix protein 1	Hs19923466/4.1e-06/[A] KOG1869 Splicing coactivator SRm160/300, subunit SRm300	PTHR14154/5.2E-69/--	NA
CL14694.Contig2_All	2165	1600.06	6208.77	1.9215	0	Up	0	XP_020146919.1/1.7e-300/beta-amylase 3, chloroplastic [Aegilops tauschii subsp. tauschii]	XM_020291330.1/0.0/PREDICTED: Aegilops tauschii subsp. tauschii beta-amylase 3, chloroplastic (LOC109732133), mRNA	sp|O23553|BAM3_ARATH/9.0e-202/Beta-amylase 3, chloroplastic OS=Arabidopsis thaliana GN=BAM3 PE=1 SV=3	osa:4349417/1.3e-251/beta-amylase 3, chloroplastic; K01177 beta-amylase [EC:3.2.1.2]	At4g17090/9.1e-201/[G] LSE0409 A Beta-amylase	PF01373/4.6E-160/Glycosyl hydrolase family 14	biological_process:GO:0000272//polysaccharide catabolic process;molecular_function:GO:0016161//beta-amylase activity;GO:0102229//amylopectin maltohydrolase activity;
CL15642.Contig1_All	2228	3013	238	-3.69684	0	Down	0	AAK38084.1/2.7e-176/putative cytochrome P450 [Lolium rigidum]	AK358473.1/0.0/Hordeum vulgare subsp. vulgare mRNA for predicted protein, complete cds, clone: NIASHv1077G04	sp|A6YIH8|C7D55_HYOMU/2.6e-87/Premnaspirodiene oxygenase OS=Hyoscyamus muticus GN=CYP71D55 PE=1 SV=1	zma:103636896/3.8e-126/premnaspirodiene oxygenase-like; K07408 cytochrome P450 family 1 subfamily A polypeptide 1 [EC:1.14.14.1]	At3g26330/1.4e-66/[Q] KOG0156 Cytochrome P450 CYP2 subfamily	NA	NA
CL6247.Contig1_All	1268	144.24	2718.34	4.20151	0	Up	0	BAI66438.1/2.3e-63/tonoplast intrinsic protein [Hordeum vulgare subsp. vulgare]	XM_020294785.1/0.0/PREDICTED: Aegilops tauschii subsp. tauschii probable aquaporin TIP4-1 (LOC109735566), transcript variant X1, mRNA	sp|Q75GA5|TIP41_ORYSJ/5.9e-60/Probable aquaporin TIP4-1 OS=Oryza sativa subsp. japonica GN=TIP4-1 PE=2 SV=1	bdi:100838472/5.8e-63/probable aquaporin TIP4-1; K09873 aquaporin TIP	At2g25810/3.3e-41/[G] KOG0223 Aquaporin (major intrinsic protein family)	NA	NA
CL1505.Contig8_All	1584	1545.28	5934.31	1.90654	0	Up	0	XP_020183540.1/5.9e-77/low molecular mass early light-inducible protein HV60, chloroplastic [Aegilops tauschii subsp. tauschii]	AK357456.1/0.0/Hordeum vulgare subsp. vulgare mRNA for predicted protein, complete cds, clone: NIASHv1053P04	sp|P14897|ELI9_HORVU/1.3e-77/Low molecular mass early light-inducible protein HV90, chloroplastic OS=Hordeum vulgare PE=2 SV=1	NA	NA	NA	NA
CL2250.Contig3_All	1510	7318.11	2454.84	-1.61052	0	Down	0	BAJ95283.1/3.4e-167/predicted protein [Hordeum vulgare subsp. vulgare]	XM_020303003.1/0.0/PREDICTED: Aegilops tauschii subsp. tauschii senescence-specific cysteine protease SAG39-like (LOC109743913), mRNA	sp|P43156|CYSP_HEMSP/2.2e-85/Thiol protease SEN102 OS=Hemerocallis sp. GN=SEN102 PE=2 SV=1	bdi:100822378/1.4e-143/senescence-specific cysteine protease SAG39-like; K01365 cathepsin L [EC:3.4.22.15]	At5g45890/1.0e-94/[O] KOG1543 Cysteine proteinase Cathepsin L	NA	biological_process:GO:0051603//proteolysis involved in cellular protein catabolic process;cellular_component:GO:0005615//extracellular space;GO:0005764//lysosome;molecular_function:GO:0004197//cysteine-type endopeptidase activity;
Unigene13835_All	951	7363.92	15272.8	1.01774	0	Up	0	BAJ86766.1/3.7e-82/predicted protein, partial [Hordeum vulgare subsp. vulgare]	XM_020305587.1/0.0/PREDICTED: Aegilops tauschii subsp. tauschii high molecular mass early light-inducible protein HV58, chloroplastic-like (LOC109746462), mRNA	sp|P14895|ELI5_HORVU/4.5e-65/High molecular mass early light-inducible protein HV58, chloroplastic OS=Hordeum vulgare PE=2 SV=1	sita:101767855/4.7e-09/serine/arginine repetitive matrix protein 1; K13171 serine/arginine repetitive matrix protein 1	NA	NA	biological_process:GO:0055085//transmembrane transport;cellular_component:GO:0009535//chloroplast thylakoid membrane;
CL20628.Contig2_All	1430	556.49	3817.33	2.74346	0	Up	0	AHG29011.1/1.3e-107/LUX-B [Triticum aestivum] >BAW18775.1 PHYTOCLOCK 1 [Triticum aestivum] >BAW18777.1 PHYTOCLOCK 1 [Triticum aestivum]	AB773825.1/0.0/Triticum monococcum subsp. aegilopoides WPCL1 gene for PHYTOCLOCK 1, complete cds	sp|Q94DH3|PCL1_ORYSJ/1.2e-74/Transcription factor PCL1 OS=Oryza sativa subsp. japonica GN=PCL1 PE=2 SV=1	mpp:MICPUCDRAFT_52653/9.2e-25/g2-like myb-transcription factor with a n-terminal response regulator receiver domain; K14491 two-component response regulator ARR-B family	At3g46640/5.3e-56/[RK] LSE0452 A MYB transcription factor	PS51294/10.445/Myb-type HTH DNA-binding domain profile.	NA
CL1505.Contig2_All	982	2490.51	7619.91	1.57866	0	Up	0	XP_020193333.1/9.3e-73/low molecular mass early light-inducible protein HV90, chloroplastic-like [Aegilops tauschii subsp. tauschii]	XM_020337744.1/0.0/PREDICTED: Aegilops tauschii subsp. tauschii low molecular mass early light-inducible protein HV90, chloroplastic-like (LOC109779108), mRNA	sp|P14897|ELI9_HORVU/5.7e-71/Low molecular mass early light-inducible protein HV90, chloroplastic OS=Hordeum vulgare PE=2 SV=1	dosa:Os05t0491900-00/1.7e-06/Os05g0491900; Hypothetical conserved gene.; K13412 calcium-dependent protein kinase [EC:2.7.11.1]	NA	NA	NA
CL4276.Contig12_All	2461	1856.77	6386.3	1.74751	0	Up	0	XP_003563937.1/3.6e-206/PREDICTED: zinc finger protein CONSTANS-LIKE 9-like isoform X1 [Brachypodium distachyon] >KQK18548.1 hypothetical protein BRADI_1g43220 [Brachypodium distachyon]	AK333882.1/0.0/Triticum aestivum cDNA, clone: WT008_F11, cultivar: Chinese Spring	sp|Q9SSE5|COL9_ARATH/6.2e-98/Zinc finger protein CONSTANS-LIKE 9 OS=Arabidopsis thaliana GN=COL9 PE=2 SV=1	ath:AT5G15840/6.6e-15/CO; B-box type zinc finger protein with CCT domain-containing protein; K12135 zinc finger protein CONSTANS	At3g07650/1.7e-97/[R] LSE0152 A Flowering-time protein CONSTANS and related B-box Zn-finger family proteins	PTHR31717:SF6/7.6E-273/--	cellular_component:GO:0005634//nucleus;molecular_function:GO:0008270//zinc ion binding;
CL9082.Contig7_All	1916	3813.16	670.42	-2.54253	0	Down	0	XP_020182872.1/5.9e-257/beta-glucosidase 16-like [Aegilops tauschii subsp. tauschii]	XM_020327283.1/0.0/PREDICTED: Aegilops tauschii subsp. tauschii beta-glucosidase 16-like (LOC109768548), mRNA	sp|Q7XSK2|BGL16_ORYSJ/3.8e-228/Beta-glucosidase 16 OS=Oryza sativa subsp. japonica GN=BGLU16 PE=3 SV=2	bdi:100838545/6.5e-252/beta-glucosidase 16-like; K05350 beta-glucosidase [EC:3.2.1.21]	At1g61820/1.7e-145/[G] KOG0626 Beta-glucosidase, lactase phlorizinhydrolase, and related proteins	PS00653/-/Glycosyl hydrolases family 1 N-terminal signature.	biological_process:GO:1901657//glycosyl compound metabolic process;GO:0005975//carbohydrate metabolic process;molecular_function:GO:0008422//beta-glucosidase activity;
Unigene27851_All	3122	106.32	2399.98	4.46186	0	Up	0	XP_020180701.1/0.0e+00/lipoxygenase 2.3, chloroplastic [Aegilops tauschii subsp. tauschii]	AK370754.1/0.0/Hordeum vulgare subsp. vulgare mRNA for predicted protein, complete cds, clone: NIASHv2116F14	sp|Q8GSM2|LOX23_HORVU/0.0e+00/Lipoxygenase 2.3, chloroplastic OS=Hordeum vulgare GN=LOX2.3 PE=1 SV=1	bdi:100832776/0.0e+00/lipoxygenase 2.3, chloroplastic; K00454 lipoxygenase [EC:1.13.11.12]	At3g45140/6.4e-256/[I] TWOG0111 Lipoxygenase	PTHR11771/0.0/--	biological_process:GO:0031408//oxylipin biosynthetic process;molecular_function:GO:0016702//oxidoreductase activity, acting on single donors with incorporation of molecular oxygen, incorporation of two atoms of oxygen;GO:0046872//metal ion binding;
Unigene7791_All	870	1130.99	4842.92	2.06361	0	Up	0	XP_020193333.1/1.2e-74/low molecular mass early light-inducible protein HV90, chloroplastic-like [Aegilops tauschii subsp. tauschii]	XM_020337744.1/0.0/PREDICTED: Aegilops tauschii subsp. tauschii low molecular mass early light-inducible protein HV90, chloroplastic-like (LOC109779108), mRNA	sp|P14897|ELI9_HORVU/1.9e-73/Low molecular mass early light-inducible protein HV90, chloroplastic OS=Hordeum vulgare PE=2 SV=1	NA	NA	NA	NA
CL9246.Contig4_All	2160	557.01	3570.75	2.64578	0	Up	0	P22220.1/4.9e-308/RecName: Full=Arginine decarboxylase; Short=ADC; Short=ARGDC >CAA40137.1 arginine decarboxylase [Avena sativa]	X56802.1/0.0/Oat spe1 mRNA for arginine decarboxylase (EC 4.1.1.19)	sp|P22220|SPE1_AVESA/2.6e-310/Arginine decarboxylase OS=Avena sativa GN=SPE1 PE=1 SV=1	dosa:Os04t0107600-01/6.9e-250/Os04g0107600; Arginine decarboxylase (EC 4.1.1.19).; K01583 arginine decarboxylase [EC:4.1.1.19]	NA	PR01180/2.5E-89/Arginine decarboxylase signature	biological_process:GO:0008295//spermidine biosynthetic process;GO:0009446//putrescine biosynthetic process;GO:0006527//arginine catabolic process;molecular_function:GO:0008792//arginine decarboxylase activity;
Unigene13264_All	2636	12817	6397.68	-1.03711	0	Down	0	XP_020148597.1/0.0e+00/ferric reduction oxidase 7, chloroplastic-like [Aegilops tauschii subsp. tauschii]	XM_020293008.1/0.0/PREDICTED: Aegilops tauschii subsp. tauschii ferric reduction oxidase 7, chloroplastic-like (LOC109733798), mRNA	sp|Q3KTM0|FRO7_ARATH/2.8e-221/Ferric reduction oxidase 7, chloroplastic OS=Arabidopsis thaliana GN=FRO7 PE=2 SV=1	rcu:8286523/4.8e-136/ferric reduction oxidase 6; K13411 dual oxidase [EC:1.6.3.1 1.11.1.-]	At5g49740/2.2e-220/[PQ] KOG0039 Ferric reductase, NADH/NADPH oxidase and related proteins	PF08022/5.4E-20/FAD-binding domain	cellular_component:GO:0016021//integral component of membrane;molecular_function:GO:0016491//oxidoreductase activity;
CL25554.Contig7_All	5986	66.66	2214	5.01901	0	Up	0	BAJ98379.1/6.0e-239/predicted protein [Hordeum vulgare subsp. vulgare]	XM_020309874.1/0.0/PREDICTED: Aegilops tauschii subsp. tauschii putative pumilio homolog 7, chloroplastic (LOC109750959), mRNA	sp|Q9LVC3|PUM12_ARATH/1.1e-87/Pumilio homolog 12 OS=Arabidopsis thaliana GN=APUM12 PE=2 SV=2	ota:Ot15g02000/1.7e-80/Translational repressor Pumilio/PUF3 and related RNA-binding proteins (Puf superfamily) (ISS); K17943 pumilio RNA-binding family	At1g22240/2.6e-96/[J] KOG2049 Translational repressor MPT5/PUF4 and related RNA-binding proteins (Puf superfamily)	PS50303/71.234/Pumilio homology domain (PUM-HD) profile.	molecular_function:GO:0003723//RNA binding;
CL11134.Contig12_All	2390	11.17	2325.02	7.66679	0	Up	0	EMT32251.1/4.0e-117/Myrcene synthase, chloroplastic [Aegilops tauschii]	XM_020294909.1/0.0/PREDICTED: Aegilops tauschii subsp. tauschii alpha-terpineol synthase, chloroplastic-like (LOC109735704), mRNA	sp|Q8GUE4|GERS_CINTE/5.3e-62/Geraniol synthase, chloroplastic OS=Cinnamomum tenuipile GN=GerS PE=1 SV=2	ats:F775_10656/4.1e-118/Myrcene synthase, chloroplastic; K12742 isoprene synthase [EC:4.2.3.27]	At2g24210/2.6e-47/[QV] LSE0352 A Terpene synthase/cyclase	PTHR31225/1.9E-187/--	biological_process:GO:0008152//metabolic process;molecular_function:GO:0000287//magnesium ion binding;GO:0010333//terpene synthase activity;
CL9246.Contig10_All	2432	198.51	2529.43	3.63685	0	Up	0	P22220.1/8.1e-227/RecName: Full=Arginine decarboxylase; Short=ADC; Short=ARGDC >CAA40137.1 arginine decarboxylase [Avena sativa]	X56802.1/0.0/Oat spe1 mRNA for arginine decarboxylase (EC 4.1.1.19)	sp|P22220|SPE1_AVESA/4.4e-229/Arginine decarboxylase OS=Avena sativa GN=SPE1 PE=1 SV=1	osa:4334917/4.0e-190/ADC2, ARGDC2, OsADC2, OsJ_13525; arginine decarboxylase 2; K01583 arginine decarboxylase [EC:4.1.1.19]	NA	PTHR11482/1.4E-170/--	biological_process:GO:0008295//spermidine biosynthetic process;GO:0009446//putrescine biosynthetic process;GO:0006527//arginine catabolic process;molecular_function:GO:0008792//arginine decarboxylase activity;
CL657.Contig21_All	2346	5071.09	1453.16	-1.83778	0	Down	0	BAO09621.1/5.9e-291/fructosyltransferase [Phleum pratense]	AB822634.1/0.0/Phleum pratense PpFT2 mRNA for fructosyltransferase, complete cds	sp|Q9FSV7|SST_FESAR/4.5e-223/Sucrose:sucrose 1-fructosyltransferase OS=Festuca arundinacea GN=1-SST PE=1 SV=1	ats:F775_27596/8.3e-233/6(G)-fructosyltransferase; K01193 beta-fructofuranosidase [EC:3.2.1.26]	At1g62660/4.2e-151/[G] KOG0228 Beta-fructofuranosidase (invertase)	PTHR31953/0.0/--	NA
CL710.Contig5_All	2560	7239.51	2757.26	-1.42733	0	Down	0	ACX37414.1/0.0e+00/cytosolic heat shock protein 90.2 [Dactylis glomerata]	FJ968745.1/0.0/Dactylis glomerata cytosolic heat shock protein 90.2 mRNA, complete cds	sp|Q07078|HSP83_ORYSJ/0.0e+00/Heat shock protein 81-3 OS=Oryza sativa subsp. japonica GN=HSP81-3 PE=2 SV=2	bdi:100840543/0.0e+00/heat shock protein 81-1; K04079 molecular chaperone HtpG	At5g56030/0.0e+00/[O] KOG0019 Molecular chaperone (HSP90 family)	SM00387/1.0E-7/Histidine kinase-like ATPases	biological_process:GO:0006457//protein folding;GO:0006950//response to stress;molecular_function:GO:0005524//ATP binding;GO:0051082//unfolded protein binding;
CL24936.Contig3_All	3270	1474.73	5250.56	1.79734	0	Up	0	XP_003580646.1/1.3e-150/PREDICTED: transcription factor TGA4-like [Brachypodium distachyon] >KQJ84861.1 hypothetical protein BRADI_5g23340 [Brachypodium distachyon]	AK364746.1/0.0/Hordeum vulgare subsp. vulgare mRNA for predicted protein, complete cds, clone: NIASHv2028B19	sp|Q39162|TGA4_ARATH/4.1e-89/Transcription factor TGA4 OS=Arabidopsis thaliana GN=TGA4 PE=1 SV=2	bdi:100845150/1.3e-151/transcription factor TGA4-like; K14431 transcription factor TGA	At5g10030/1.1e-88/[K] LSE0395 A Predicted transcription factor	PTHR22952/5.6E-179/--	biological_process:GO:0006351//transcription, DNA-templated;molecular_function:GO:0043565//sequence-specific DNA binding;GO:0003700//DNA binding transcription factor activity;
CL3587.Contig3_All	802	4677.49	10434.9	1.12293	0	Up	0	O24528.1/4.5e-33/RecName: Full=Metallothionein-like protein 1; Short=MT-1 >AAB70464.1 mcMT1 [Festuca rubra]	U96646.1/0.0/Festuca rubra metallothionein-like protein mcMT1 mRNA, complete cds	sp|O24528|MT1_FESRU/2.4e-35/Metallothionein-like protein 1 OS=Festuca rubra GN=MT1 PE=3 SV=1	NA	At3g09390/9.7e-15/[P] KOG4738 Predicted metallothionein	NA	NA
CL11608.Contig6_All	2563	3257.73	8189.75	1.29528	0	Up	0	BAJ91869.1/2.1e-217/predicted protein [Hordeum vulgare subsp. vulgare]	AK332328.1/0.0/Triticum aestivum cDNA, clone: WT003_L13, cultivar: Chinese Spring	sp|Q6MWG9|FH18_ORYSJ/3.6e-08/Formin-like protein 18 OS=Oryza sativa subsp. japonica GN=FH18 PE=2 SV=1	ath:AT2G29210/6.1e-11/splicing factor PWI domain-containing protein; K13171 serine/arginine repetitive matrix protein 1	Hs19923466/9.7e-16/[A] KOG1869 Splicing coactivator SRm160/300, subunit SRm300	PTHR26312:SF83/1.3E-215/--	NA
Unigene30925_All	1264	505.43	3158.41	2.60894	0	Up	0	CAA55976.1/1.6e-48/ES2A [Hordeum vulgare]	XM_020345327.1/0.0/PREDICTED: Aegilops tauschii subsp. tauschii ABA-inducible protein PHV A1-like (LOC109786767), mRNA	sp|Q03968|LEA3_WHEAT/1.5e-39/Late embryogenesis abundant protein, group 3 OS=Triticum aestivum PE=2 SV=1	cmo:103497135/1.7e-19/serine/arginine repetitive matrix protein 1; K13171 serine/arginine repetitive matrix protein 1	At3g15670/8.4e-21/[S] KOG4744 Uncharacterized conserved protein	PTHR23241/1.6E-14/--	NA
Unigene19125_All	971	97.3	2027.04	4.34611	0	Up	0	XP_020183540.1/8.1e-77/low molecular mass early light-inducible protein HV60, chloroplastic [Aegilops tauschii subsp. tauschii]	XM_020337744.1/0.0/PREDICTED: Aegilops tauschii subsp. tauschii low molecular mass early light-inducible protein HV90, chloroplastic-like (LOC109779108), mRNA	sp|P14897|ELI9_HORVU/5.3e-77/Low molecular mass early light-inducible protein HV90, chloroplastic OS=Hordeum vulgare PE=2 SV=1	NA	NA	NA	NA
CL24221.Contig11_All	2360	4824.92	1435.76	-1.78337	0	Down	0	XP_008660826.1/0.0e+00/probable mediator of RNA polymerase II transcription subunit 37c [Zea mays] >ONM01426.1 Heat shock protein 70 [Zea mays] >ONM01427.1 Heat shock protein 70 [Zea mays] >ONM01429.1 Heat shock protein 70 [Zea mays] >ONM01430.1 Heat shock protein 70 [Zea mays]	AK251839.1/0.0/Hordeum vulgare subsp. vulgare cDNA clone: FLbaf138g05, mRNA sequence	sp|P27322|HSP72_SOLLC/0.0e+00/Heat shock cognate 70 kDa protein 2 OS=Solanum lycopersicum GN=HSC-2 PE=1 SV=1	zma:103639924/0.0e+00/GRMZM2G056039; probable mediator of RNA polymerase II transcription subunit 37c; K03283 heat shock 70kDa protein 1/8	At5g02500/0.0e+00/[O] KOG0101 Molecular chaperones HSP70/HSC70, HSP70 superfamily	PTHR19375:SF232/0.0/--	molecular_function:GO:0005524//ATP binding;
CL646.Contig8_All	3017	9654.43	4552.15	-1.11932	0	Down	0	XP_020148597.1/0.0e+00/ferric reduction oxidase 7, chloroplastic-like [Aegilops tauschii subsp. tauschii]	XM_020293008.1/0.0/PREDICTED: Aegilops tauschii subsp. tauschii ferric reduction oxidase 7, chloroplastic-like (LOC109733798), mRNA	sp|Q3KTM0|FRO7_ARATH/8.9e-224/Ferric reduction oxidase 7, chloroplastic OS=Arabidopsis thaliana GN=FRO7 PE=2 SV=1	rcu:8286523/2.9e-137/ferric reduction oxidase 6; K13411 dual oxidase [EC:1.6.3.1 1.11.1.-]	At5g49740/6.9e-223/[PQ] KOG0039 Ferric reductase, NADH/NADPH oxidase and related proteins	PS51384/12.483/Ferredoxin reductase-type FAD binding domain profile.	cellular_component:GO:0016021//integral component of membrane;molecular_function:GO:0016491//oxidoreductase activity;
CL18417.Contig6_All	1617	3090.81	7738.09	1.28932	0	Up	0	XP_015620383.1/8.5e-39/PREDICTED: non-specific lipid-transfer protein 2B [Oryza sativa Japonica Group] >Q2QYL2.1 RecName: Full=Non-specific lipid-transfer protein 2B; Short=LTP 2B; AltName: Full=LTP B1; Flags: Precursor >ABA96283.1 Nonspecific lipid-transfer protein 2 precursor, putative, expressed [Oryza sativa Japonica Group] >EAZ19434.1 hypothetical protein OsJ_34995 [Oryza sativa Japonica Gro…	AK373697.1/0.0/Hordeum vulgare subsp. vulgare mRNA for predicted protein, complete cds, clone: NIASHv3040K08	sp|Q2QYL2|NLT2B_ORYSJ/4.6e-41/Non-specific lipid-transfer protein 2B OS=Oryza sativa subsp. japonica GN=LTP2-B PE=2 SV=1	NA	At2g38540/2.9e-26/[I] LSE0123 A Lipid transfer protein type 1	NA	biological_process:GO:0006869//lipid transport;cellular_component:GO:0016020//membrane;molecular_function:GO:0008289//lipid binding;
CL7671.Contig6_All	3883	7443.58	3142.03	-1.27898	0	Down	0	XP_020184771.1/0.0e+00/receptor kinase-like protein Xa21 isoform X1 [Aegilops tauschii subsp. tauschii]	AK366360.1/0.0/Hordeum vulgare subsp. vulgare mRNA for predicted protein, complete cds, clone: NIASHv2042E12	sp|C0LGP4|Y3475_ARATH/1.6e-193/Probable LRR receptor-like serine/threonine-protein kinase At3g47570 OS=Arabidopsis thaliana GN=At3g47570 PE=2 SV=1	osa:107276510/2.5e-202/Xa21; probable LRR receptor-like serine/threonine-protein kinase At3g47570; K13437 receptor kinase-like protein	At3g47110/1.7e-202/[T] LSE0002 A Receptor protein kinase containing LRR repeats	PF00069/2.4E-38/Protein kinase domain	cellular_component:GO:0016021//integral component of membrane;molecular_function:GO:0005524//ATP binding;GO:0004672//protein kinase activity;
CL3587.Contig1_All	816	4460	9757	1.09472	0	Up	0	O24528.1/1.3e-32/RecName: Full=Metallothionein-like protein 1; Short=MT-1 >AAB70464.1 mcMT1 [Festuca rubra]	U96646.1/0.0/Festuca rubra metallothionein-like protein mcMT1 mRNA, complete cds	sp|O24528|MT1_FESRU/7.2e-35/Metallothionein-like protein 1 OS=Festuca rubra GN=MT1 PE=3 SV=1	NA	At3g09390/4.9e-14/[P] KOG4738 Predicted metallothionein	NA	NA
CL10460.Contig2_All	1414	7232.17	3084.07	-1.26427	0	Down	0	XP_020157005.1/2.0e-145/thioredoxin-like protein CDSP32, chloroplastic [Aegilops tauschii subsp. tauschii]	AK332468.1/0.0/Triticum aestivum cDNA, clone: WT004_A23, cultivar: Chinese Spring	sp|Q84NN4|CDSP_ORYSJ/1.6e-127/Thioredoxin-like protein CDSP32, chloroplastic OS=Oryza sativa subsp. japonica GN=CDSP32 PE=2 SV=1	vra:106759686/5.5e-14/serine/arginine-rich splicing factor SR45; K14325 RNA-binding protein with serine-rich domain 1	At1g76080/2.3e-99/[O] KOG0907 Thioredoxin	PS51352/8.537/Thioredoxin domain profile.	biological_process:GO:0006662//glycerol ether metabolic process;GO:0045454//cell redox homeostasis;cellular_component:GO:0005623//cell;molecular_function:GO:0015035//protein disulfide oxidoreductase activity;
Unigene23627_All	3928	4379.48	9461.22	1.07659	0	Up	0	AAG49550.1/0.0e+00/putative thiamine biosythesis protein ThiC [Poa secunda]	AF264021.1/0.0/Poa secunda putative thiamine biosythesis protein ThiC mRNA, complete cds	sp|O82392|THIC_ARATH/0.0e+00/Phosphomethylpyrimidine synthase, chloroplastic OS=Arabidopsis thaliana GN=THIC PE=1 SV=1	bdi:100843013/0.0e+00/phosphomethylpyrimidine synthase, chloroplastic; K03147 phosphomethylpyrimidine synthase [EC:4.1.99.17]	NA	PF01964/1.2E-196/Radical SAM ThiC family	biological_process:GO:0009228//thiamine biosynthetic process;GO:0010266//response to vitamin B1;cellular_component:GO:0009570//chloroplast stroma;molecular_function:GO:0019904//protein domain specific binding;GO:0080041//ADP-ribose pyrophosphohydrolase activity;GO:0051536//iron-sulfur cluster binding;
CL24221.Contig24_All	2603	5266.59	1847.38	-1.54607	0	Down	0	BAJ86014.1/0.0e+00/predicted protein [Hordeum vulgare subsp. vulgare]	AK251839.1/0.0/Hordeum vulgare subsp. vulgare cDNA clone: FLbaf138g05, mRNA sequence	sp|Q9LHA8|MD37C_ARATH/0.0e+00/Probable mediator of RNA polymerase II transcription subunit 37c OS=Arabidopsis thaliana GN=MED37C PE=1 SV=1	sita:101764060/0.0e+00/probable mediator of RNA polymerase II transcription subunit 37c; K03283 heat shock 70kDa protein 1/8	At3g12580/0.0e+00/[O] KOG0101 Molecular chaperones HSP70/HSC70, HSP70 superfamily	PF00012/3.6E-265/Hsp70 protein	biological_process:GO:0016567//protein ubiquitination;GO:0009644//response to high light intensity;GO:0009408//response to heat;GO:0042542//response to hydrogen peroxide;GO:0046686//response to cadmium ion;GO:0009617//response to bacterium;GO:0009615//response to virus;cellular_component:GO:0048046//apoplast;GO:0005829//cytosol;GO:0005739//mitochondrion;GO:0005886//plasma membrane;GO:0005774//vac…
CL9082.Contig14_All	1892	3645.56	924.2	-2.01454	0	Down	0	EMS46231.1/1.2e-257/Beta-glucosidase 16 [Triticum urartu]	XM_020327283.1/0.0/PREDICTED: Aegilops tauschii subsp. tauschii beta-glucosidase 16-like (LOC109768548), mRNA	sp|Q7XSK2|BGL16_ORYSJ/5.8e-229/Beta-glucosidase 16 OS=Oryza sativa subsp. japonica GN=BGLU16 PE=3 SV=2	bdi:100838545/5.8e-253/beta-glucosidase 16-like; K05350 beta-glucosidase [EC:3.2.1.21]	At1g61820/3.9e-147/[G] KOG0626 Beta-glucosidase, lactase phlorizinhydrolase, and related proteins	PTHR10353:SF40/0.0/--	biological_process:GO:1901657//glycosyl compound metabolic process;GO:0005975//carbohydrate metabolic process;molecular_function:GO:0008422//beta-glucosidase activity;
Unigene8002_All	914	2333.19	6277.93	1.39331	0	Up	0	XP_017624785.1/1.4e-22/PREDICTED: glycine-rich cell wall structural protein-like [Gossypium arboreum]	XM_020308283.1/0.0/PREDICTED: Aegilops tauschii subsp. tauschii glycine-rich cell wall structural protein 1.8-like (LOC109749321), mRNA	sp|P10495|GRP1_PHAVU/1.3e-21/Glycine-rich cell wall structural protein 1.0 OS=Phaseolus vulgaris PE=2 SV=1	osa:4324750/4.3e-12/nuclear pore complex protein NUP62; K14306 nuclear pore complex protein Nup62	Hs19923466/6.9e-17/[A] KOG1869 Splicing coactivator SRm160/300, subunit SRm300	NA	NA
Unigene11701_All	3544	5664.88	2102.15	-1.46486	0	Down	0	XP_020184771.1/0.0e+00/receptor kinase-like protein Xa21 isoform X1 [Aegilops tauschii subsp. tauschii]	AK366360.1/0.0/Hordeum vulgare subsp. vulgare mRNA for predicted protein, complete cds, clone: NIASHv2042E12	sp|C0LGP4|Y3475_ARATH/4.6e-195/Probable LRR receptor-like serine/threonine-protein kinase At3g47570 OS=Arabidopsis thaliana GN=At3g47570 PE=2 SV=1	mtr:MTR_5g026090/1.3e-200/vacuolar sorting-associated-like protein; K20181 vacuolar protein sorting-associated protein 18	At3g47110/3.8e-204/[T] LSE0002 A Receptor protein kinase containing LRR repeats	PS51450/4.57/Leucine-rich repeat profile.	NA
CL18417.Contig1_All	816	3915.31	8738.36	1.12356	0	Up	0	XP_015620383.1/1.9e-39/PREDICTED: non-specific lipid-transfer protein 2B [Oryza sativa Japonica Group] >Q2QYL2.1 RecName: Full=Non-specific lipid-transfer protein 2B; Short=LTP 2B; AltName: Full=LTP B1; Flags: Precursor >ABA96283.1 Nonspecific lipid-transfer protein 2 precursor, putative, expressed [Oryza sativa Japonica Group] >EAZ19434.1 hypothetical protein OsJ_34995 [Oryza sativa Japonica Gro…	XM_020316665.1/0.0/PREDICTED: Aegilops tauschii subsp. tauschii non-specific lipid-transfer protein 1-like (LOC109757831), mRNA	sp|Q2QYL2|NLT2B_ORYSJ/1.0e-41/Non-specific lipid-transfer protein 2B OS=Oryza sativa subsp. japonica GN=LTP2-B PE=2 SV=1	osa:4336295/3.2e-06/peroxidase 18; K00430 peroxidase [EC:1.11.1.7]	At2g38540/1.1e-26/[I] LSE0123 A Lipid transfer protein type 1	NA	biological_process:GO:0006869//lipid transport;cellular_component:GO:0016020//membrane;molecular_function:GO:0008289//lipid binding;
CL24653.Contig7_All	2228	5098.48	10471.1	1.00359	0	Up	0	XP_020179716.1/6.0e-144/zinc transporter ZTP29 [Aegilops tauschii subsp. tauschii]	XM_020324127.1/0.0/PREDICTED: Aegilops tauschii subsp. tauschii zinc transporter ZTP29 (LOC109765330), mRNA	sp|Q940Q3|ZTP29_ARATH/1.2e-121/Zinc transporter ZTP29 OS=Arabidopsis thaliana GN=ZTP29 PE=2 SV=1	bdi:100844783/2.1e-140/zinc transporter ZTP29; K07238 zinc transporter, ZIP family	At3g20870/1.1e-105/[P] KOG2474 Zinc transporter and related ZIP domain-containing proteins	PTHR11040:SF46/7.9E-141/--	biological_process:GO:0071577//zinc II ion transmembrane transport;cellular_component:GO:0016020//membrane;GO:0016021//integral component of membrane;molecular_function:GO:0046873//metal ion transmembrane transporter activity;GO:0005385//zinc ion transmembrane transporter activity;
Unigene26522_All	2815	6937.01	2936.42	-1.27493	0	Down	0	XP_020148597.1/0.0e+00/ferric reduction oxidase 7, chloroplastic-like [Aegilops tauschii subsp. tauschii]	XM_020293008.1/0.0/PREDICTED: Aegilops tauschii subsp. tauschii ferric reduction oxidase 7, chloroplastic-like (LOC109733798), mRNA	sp|Q3KTM0|FRO7_ARATH/6.8e-226/Ferric reduction oxidase 7, chloroplastic OS=Arabidopsis thaliana GN=FRO7 PE=2 SV=1	rcu:8286523/3.5e-137/ferric reduction oxidase 6; K13411 dual oxidase [EC:1.6.3.1 1.11.1.-]	At5g49740/5.3e-225/[PQ] KOG0039 Ferric reductase, NADH/NADPH oxidase and related proteins	PTHR11972/1.4E-187/--	cellular_component:GO:0016021//integral component of membrane;molecular_function:GO:0016491//oxidoreductase activity;
Unigene5279_All	970	671.67	3225.28	2.22892	0	Up	0	XP_020192211.1/5.0e-79/low molecular mass early light-inducible protein HV90, chloroplastic-like [Aegilops tauschii subsp. tauschii]	XM_020337744.1/0.0/PREDICTED: Aegilops tauschii subsp. tauschii low molecular mass early light-inducible protein HV90, chloroplastic-like (LOC109779108), mRNA	sp|P14897|ELI9_HORVU/1.6e-78/Low molecular mass early light-inducible protein HV90, chloroplastic OS=Hordeum vulgare PE=2 SV=1	NA	NA	NA	NA
CL5713.Contig6_All	1667	8357	3916	-1.12828	0	Down	0	XP_020156323.1/1.5e-240/dnaJ protein homolog [Aegilops tauschii subsp. tauschii]	XM_020300734.1/0.0/PREDICTED: Aegilops tauschii subsp. tauschii dnaJ protein homolog (LOC109741660), mRNA	sp|P42824|DNJH2_ALLPO/2.9e-216/DnaJ protein homolog 2 OS=Allium porrum GN=LDJ2 PE=2 SV=1	bdi:100822367/1.0e-240/dnaJ protein homolog; K09503 DnaJ homolog subfamily A member 2	At3g44110/8.0e-205/[O] KOG0712 Molecular chaperone (DnaJ superfamily)	PTHR24078/0.0/--	biological_process:GO:0006457//protein folding;GO:0009408//response to heat;molecular_function:GO:0046872//metal ion binding;GO:0005524//ATP binding;GO:0051082//unfolded protein binding;GO:0031072//heat shock protein binding;
Unigene16143_All	1417	2936.84	598.36	-2.32986	0	Down	0	NA	NA	NA	NA	NA	NA	NA
CL5102.Contig2_All	1490	2178.08	268.15	-3.05662	0	Down	0	BAJ86792.1/3.1e-128/predicted protein [Hordeum vulgare subsp. vulgare]	AK250098.1/0.0/Hordeum vulgare subsp. vulgare cDNA clone: FLbaf64c08, mRNA sequence	sp|Q39471|IDI2_CLABR/5.8e-115/Isopentenyl-diphosphate Delta-isomerase II OS=Clarkia breweri GN=IPI2 PE=3 SV=2	bdi:100828970/3.6e-125/isopentenyl-diphosphate Delta-isomerase I; K01823 isopentenyl-diphosphate Delta-isomerase [EC:5.3.3.2]	At3g02780/1.3e-113/[Q] KOG0142 Isopentenyl pyrophosphate:dimethylallyl pyrophosphate isomerase	PS51462/17.452/Nudix hydrolase domain profile.	biological_process:GO:0009240//isopentenyl diphosphate biosynthetic process;cellular_component:GO:0005737//cytoplasm;molecular_function:GO:0016787//hydrolase activity;GO:0004452//isopentenyl-diphosphate delta-isomerase activity;
CL23761.Contig6_All	3411	1570.37	36.91	-5.44563	0	Down	0	XP_006647517.1/7.3e-266/PREDICTED: probable LRR receptor-like serine/threonine-protein kinase At3g47570 isoform X1 [Oryza brachyantha]	HG670306.1/0.0/Triticum aestivum chromosome 3B, genomic scaffold, cultivar Chinese Spring	sp|C0LGP4|Y3475_ARATH/2.6e-163/Probable LRR receptor-like serine/threonine-protein kinase At3g47570 OS=Arabidopsis thaliana GN=At3g47570 PE=2 SV=1	osa:107276510/8.0e-160/Xa21; probable LRR receptor-like serine/threonine-protein kinase At3g47570; K13437 receptor kinase-like protein	At3g47090/1.7e-161/[T] LSE0002 A Receptor protein kinase containing LRR repeats	PS51450/5.54/Leucine-rich repeat profile.	cellular_component:GO:0016021//integral component of membrane;molecular_function:GO:0005524//ATP binding;GO:0004672//protein kinase activity;
CL657.Contig2_All	1981	3467.12	890.03	-1.99649	0	Down	0	BAO09621.1/2.0e-276/fructosyltransferase [Phleum pratense]	AB822634.1/0.0/Phleum pratense PpFT2 mRNA for fructosyltransferase, complete cds	sp|Q9FSV7|SST_FESAR/1.9e-214/Sucrose:sucrose 1-fructosyltransferase OS=Festuca arundinacea GN=1-SST PE=1 SV=1	ats:F775_27596/5.9e-232/6(G)-fructosyltransferase; K01193 beta-fructofuranosidase [EC:3.2.1.26]	At1g62660/1.8e-150/[G] KOG0228 Beta-fructofuranosidase (invertase)	PF00251/2.1E-92/Glycosyl hydrolases family 32 N-terminal domain	NA
CL11271.Contig1_All	2321	5276	1964	-1.46033	0	Down	0	EMS50564.1/1.8e-260/Cytochrome P450 78A3 [Triticum urartu]	KP852277.1/0.0/Beckmannia syzigachne cytochrome P450 78A9-like mRNA, complete sequence	sp|Q9SLP1|C78A9_ARATH/1.0e-182/Cytochrome P450 78A9 OS=Arabidopsis thaliana GN=CYP78A9 PE=2 SV=1	obr:102699428/2.7e-244/cytochrome P450 78A9-like; K20619 cytochrome P450 family 78 subfamily A	At3g61880/2.7e-182/[Q] KOG0156 Cytochrome P450 CYP2 subfamily	PR00385/1.1E-10/P450 superfamily signature	cellular_component:GO:0016021//integral component of membrane;molecular_function:GO:0016705//oxidoreductase activity, acting on paired donors, with incorporation or reduction of molecular oxygen;GO:0020037//heme binding;GO:0005506//iron ion binding;GO:0004497//monooxygenase activity;
Unigene26521_All	2427	2825.17	592.06	-2.2892	0	Down	0	CAL51272.1/2.5e-284/putative fructan:fructan 6G-fructosyltransferase [Lolium perenne]	AB288057.1/0.0/Lolium perenne mRNA for fructan:fructan 6G-fructosyltransferase 2, complete cds	sp|Q9FSV7|SST_FESAR/6.9e-267/Sucrose:sucrose 1-fructosyltransferase OS=Festuca arundinacea GN=1-SST PE=1 SV=1	ats:F775_28817/4.3e-224/Beta-fructofuranosidase 1; K01193 beta-fructofuranosidase [EC:3.2.1.26]	At1g62660/5.5e-154/[G] KOG0228 Beta-fructofuranosidase (invertase)	SM00640/6.5E-212/Glycosyl hydrolases family 32	NA
CL2250.Contig4_All	1500	4308.94	1407.01	-1.64938	0	Down	0	XP_020158592.1/9.3e-165/senescence-specific cysteine protease SAG39-like [Aegilops tauschii subsp. tauschii]	XM_020303003.1/0.0/PREDICTED: Aegilops tauschii subsp. tauschii senescence-specific cysteine protease SAG39-like (LOC109743913), mRNA	sp|P43156|CYSP_HEMSP/1.3e-85/Thiol protease SEN102 OS=Hemerocallis sp. GN=SEN102 PE=2 SV=1	bdi:100822378/3.9e-143/senescence-specific cysteine protease SAG39-like; K01365 cathepsin L [EC:3.4.22.15]	At5g45890/1.8e-94/[O] KOG1543 Cysteine proteinase Cathepsin L	NA	biological_process:GO:0051603//proteolysis involved in cellular protein catabolic process;cellular_component:GO:0005615//extracellular space;GO:0005764//lysosome;molecular_function:GO:0004197//cysteine-type endopeptidase activity;
CL26004.Contig1_All	1135	553.34	2815.61	2.31253	0	Up	0	XP_020180701.1/1.8e-144/lipoxygenase 2.3, chloroplastic [Aegilops tauschii subsp. tauschii]	AK370754.1/0.0/Hordeum vulgare subsp. vulgare mRNA for predicted protein, complete cds, clone: NIASHv2116F14	sp|Q8GSM2|LOX23_HORVU/1.4e-145/Lipoxygenase 2.3, chloroplastic OS=Hordeum vulgare GN=LOX2.3 PE=1 SV=1	ats:F775_28526/1.8e-145/Lipoxygenase 2.3, chloroplastic; K00454 lipoxygenase [EC:1.13.11.12]	At3g45140/1.1e-93/[I] TWOG0111 Lipoxygenase	PTHR11771/1.4E-227/--	biological_process:GO:0031408//oxylipin biosynthetic process;molecular_function:GO:0016702//oxidoreductase activity, acting on single donors with incorporation of molecular oxygen, incorporation of two atoms of oxygen;GO:0046872//metal ion binding;
CL2067.Contig4_All	2947	77.55	1592.49	4.32534	0	Up	0	XP_020180701.1/0.0e+00/lipoxygenase 2.3, chloroplastic [Aegilops tauschii subsp. tauschii]	AK370754.1/0.0/Hordeum vulgare subsp. vulgare mRNA for predicted protein, complete cds, clone: NIASHv2116F14	sp|Q8GSM2|LOX23_HORVU/0.0e+00/Lipoxygenase 2.3, chloroplastic OS=Hordeum vulgare GN=LOX2.3 PE=1 SV=1	bdi:100832776/0.0e+00/lipoxygenase 2.3, chloroplastic; K00454 lipoxygenase [EC:1.13.11.12]	At3g45140/8.3e-221/[I] TWOG0111 Lipoxygenase	PS00081/-/Lipoxygenases iron-binding region signature 2.	biological_process:GO:0031408//oxylipin biosynthetic process;molecular_function:GO:0016702//oxidoreductase activity, acting on single donors with incorporation of molecular oxygen, incorporation of two atoms of oxygen;GO:0046872//metal ion binding;
CL24635.Contig3_All	1189	1885.9	5246.3	1.44137	0	Up	0	ADK98522.1/8.9e-110/hypothetical protein [Triticum aestivum]	FP096149.1/0.0/Phyllostachys edulis cDNA clone: bphylf039m02, full insert sequence	sp|P37219|ASR2_SOLLC/8.0e-27/Abscisic stress-ripening protein 2 OS=Solanum lycopersicum GN=ASR2 PE=4 SV=1	bvg:104905321/1.5e-12/nuclear pore complex protein NUP62; K14306 nuclear pore complex protein Nup62	Hs4505285/3.3e-19/[WV] KOG1216 von Willebrand factor and related coagulation proteins	PTHR33801:SF6/2.0E-65/--	NA
CL1782.Contig16_All	6047	2787.53	619.05	-2.20554	0	Down	0	KQK07879.1/0.0e+00/hypothetical protein BRADI_2g38192, partial [Brachypodium distachyon]	XM_014896500.1/0.0/PREDICTED: Brachypodium distachyon putative disease resistance protein At3g14460 (LOC104585142), transcript variant X3, mRNA	sp|Q7XBQ9|RGA2_SOLBU/1.2e-73/Disease resistance protein RGA2 OS=Solanum bulbocastanum GN=RGA2 PE=1 SV=1	jcu:105630766/1.2e-97/putative disease resistance protein RGA1; K15078 structure-specific endonuclease subunit SLX1 [EC:3.6.1.-]	NA	PR00364/1.3E-14/Disease resistance protein signature	molecular_function:GO:0043531//ADP binding;
CL4276.Contig9_All	3884	1029.25	3653.14	1.79287	0	Up	0	XP_003563937.1/5.7e-206/PREDICTED: zinc finger protein CONSTANS-LIKE 9-like isoform X1 [Brachypodium distachyon] >KQK18548.1 hypothetical protein BRADI_1g43220 [Brachypodium distachyon]	XM_020295045.1/0.0/PREDICTED: Aegilops tauschii subsp. tauschii zinc finger protein CONSTANS-LIKE 9-like (LOC109735840), transcript variant X1, mRNA	sp|Q9SSE5|COL9_ARATH/9.8e-98/Zinc finger protein CONSTANS-LIKE 9 OS=Arabidopsis thaliana GN=COL9 PE=2 SV=1	ath:AT5G15840/1.0e-14/CO; B-box type zinc finger protein with CCT domain-containing protein; K12135 zinc finger protein CONSTANS	At3g07650/2.6e-97/[R] LSE0152 A Flowering-time protein CONSTANS and related B-box Zn-finger family proteins	PTHR31717:SF6/7.6E-273/--	cellular_component:GO:0005634//nucleus;molecular_function:GO:0008270//zinc ion binding;
CL23761.Contig5_All	3011	5102.87	1988.72	-1.39415	0	Down	0	XP_014758035.1/3.9e-69/PREDICTED: probable LRR receptor-like serine/threonine-protein kinase At3g47570 [Brachypodium distachyon] >KQJ92166.1 hypothetical protein BRADI_4g42020 [Brachypodium distachyon]	XM_014902549.1/0.0/PREDICTED: Brachypodium distachyon probable LRR receptor-like serine/threonine-protein kinase At3g47570 (LOC100823916), mRNA	sp|C0LGT6|EFR_ARATH/6.5e-33/LRR receptor-like serine/threonine-protein kinase EFR OS=Arabidopsis thaliana GN=EFR PE=1 SV=1	brp:103856446/1.3e-33/LRR receptor-like serine/threonine-protein kinase EFR; K13428 LRR receptor-like serine/threonine-protein kinase EFR [EC:2.7.11.1]	At3g47110/2.7e-33/[T] LSE0002 A Receptor protein kinase containing LRR repeats	NA	cellular_component:GO:0016021//integral component of membrane;molecular_function:GO:0005524//ATP binding;GO:0004672//protein kinase activity;
Unigene29758_All	3881	4092.33	8520.1	1.02327	0	Up	0	AAG49550.1/0.0e+00/putative thiamine biosythesis protein ThiC [Poa secunda]	AF264021.1/0.0/Poa secunda putative thiamine biosythesis protein ThiC mRNA, complete cds	sp|O82392|THIC_ARATH/0.0e+00/Phosphomethylpyrimidine synthase, chloroplastic OS=Arabidopsis thaliana GN=THIC PE=1 SV=1	bdi:100843013/0.0e+00/phosphomethylpyrimidine synthase, chloroplastic; K03147 phosphomethylpyrimidine synthase [EC:4.1.99.17]	NA	PTHR30557/0.0/--	biological_process:GO:0009228//thiamine biosynthetic process;GO:0010266//response to vitamin B1;cellular_component:GO:0009570//chloroplast stroma;molecular_function:GO:0019904//protein domain specific binding;GO:0080041//ADP-ribose pyrophosphohydrolase activity;GO:0051536//iron-sulfur cluster binding;
CL4276.Contig8_All	2550	1437.39	4345.05	1.56124	0	Up	0	XP_003563937.1/3.7e-206/PREDICTED: zinc finger protein CONSTANS-LIKE 9-like isoform X1 [Brachypodium distachyon] >KQK18548.1 hypothetical protein BRADI_1g43220 [Brachypodium distachyon]	XM_020295045.1/0.0/PREDICTED: Aegilops tauschii subsp. tauschii zinc finger protein CONSTANS-LIKE 9-like (LOC109735840), transcript variant X1, mRNA	sp|Q9SSE5|COL9_ARATH/6.4e-98/Zinc finger protein CONSTANS-LIKE 9 OS=Arabidopsis thaliana GN=COL9 PE=2 SV=1	ath:AT5G15840/6.9e-15/CO; B-box type zinc finger protein with CCT domain-containing protein; K12135 zinc finger protein CONSTANS	At3g07650/1.7e-97/[R] LSE0152 A Flowering-time protein CONSTANS and related B-box Zn-finger family proteins	PS51017/14.971/CCT domain profile.	cellular_component:GO:0005634//nucleus;molecular_function:GO:0008270//zinc ion binding;
CL11134.Contig13_All	2166	709.07	2991.36	2.04212	0	Up	0	EMT32251.1/3.6e-117/Myrcene synthase, chloroplastic [Aegilops tauschii]	XM_020294909.1/0.0/PREDICTED: Aegilops tauschii subsp. tauschii alpha-terpineol synthase, chloroplastic-like (LOC109735704), mRNA	sp|Q8GUE4|GERS_CINTE/4.8e-62/Geraniol synthase, chloroplastic OS=Cinnamomum tenuipile GN=GerS PE=1 SV=2	ats:F775_10656/3.7e-118/Myrcene synthase, chloroplastic; K12742 isoprene synthase [EC:4.2.3.27]	At2g24210/2.3e-47/[QV] LSE0352 A Terpene synthase/cyclase	PTHR31225/1.9E-187/--	biological_process:GO:0008152//metabolic process;molecular_function:GO:0000287//magnesium ion binding;GO:0010333//terpene synthase activity;
CL18417.Contig5_All	877	1518	4475	1.52504	0	Up	0	XP_006663743.1/1.9e-40/PREDICTED: non-specific lipid-transfer protein 2B [Oryza brachyantha]	AK373697.1/0.0/Hordeum vulgare subsp. vulgare mRNA for predicted protein, complete cds, clone: NIASHv3040K08	sp|Q2QYL2|NLT2B_ORYSJ/1.3e-42/Non-specific lipid-transfer protein 2B OS=Oryza sativa subsp. japonica GN=LTP2-B PE=2 SV=1	dosa:Os04t0498700-01/5.3e-07/Os04g0498700; Haem peroxidase family protein.; K00430 peroxidase [EC:1.11.1.7]	At2g38540/3.0e-25/[I] LSE0123 A Lipid transfer protein type 1	NA	biological_process:GO:0006869//lipid transport;cellular_component:GO:0016020//membrane;molecular_function:GO:0008289//lipid binding;
CL25268.Contig3_All	658	2909.69	6685.74	1.16554	0	Up	0	CAD54079.1/1.5e-29/metallothioneine type2 [Hordeum vulgare subsp. vulgare] >BAK06494.1 predicted protein [Hordeum vulgare subsp. vulgare]	AK375299.1/0.0/Hordeum vulgare subsp. vulgare mRNA for predicted protein, complete cds, clone: NIASHv3090F19	sp|A2XZL0|MT2C_ORYSI/6.0e-32/Metallothionein-like protein 2C OS=Oryza sativa subsp. indica GN=MT2C PE=3 SV=1	dosa:Os09t0572500-01/3.4e-06/Os09g0572500; Similar to Beta-1,4-mannan synthase.; K13680 beta-mannan synthase [EC:2.4.1.32]	Hs13399296/2.1e-07/[R] KOG1721 FOG: Zn-finger	NA	molecular_function:GO:0046872//metal ion binding;
CL5790.Contig1_All	1001	402.7	2294.4	2.47566	0	Up	0	CAA55976.1/6.4e-45/ES2A [Hordeum vulgare]	XM_020345327.1/0.0/PREDICTED: Aegilops tauschii subsp. tauschii ABA-inducible protein PHV A1-like (LOC109786767), mRNA	sp|Q03968|LEA3_WHEAT/9.4e-37/Late embryogenesis abundant protein, group 3 OS=Triticum aestivum PE=2 SV=1	obr:102715640/1.7e-14/serine/arginine-rich splicing factor SR45-like; K14325 RNA-binding protein with serine-rich domain 1	At3g15670/2.1e-19/[S] KOG4744 Uncharacterized conserved protein	NA	NA
CL657.Contig22_All	2713	4894.45	1941.35	-1.36876	5.66e-301	Down	1.07e-303	BAD35132.1/1.8e-291/putative fructosyltransferase1 [Lolium perenne]	AJ532550.1/0.0/Lolium temulentum mRNA for putative fructan 6-fructosyltransferase (6ft gene)	sp|Q9FSV7|SST_FESAR/1.3e-226/Sucrose:sucrose 1-fructosyltransferase OS=Festuca arundinacea GN=1-SST PE=1 SV=1	bdi:100840787/6.2e-232/ivrv; sucrose:sucrose 1-fructosyltransferase-like; K01193 beta-fructofuranosidase [EC:3.2.1.26]	At1g12240/8.6e-156/[G] KOG0228 Beta-fructofuranosidase (invertase)	PTHR31953:SF10/0.0/--	NA
CL4276.Contig4_All	2263	1123.04	3677.3	1.67656	1.1e-297	Up	2.11e-300	XP_003563937.1/8.7e-207/PREDICTED: zinc finger protein CONSTANS-LIKE 9-like isoform X1 [Brachypodium distachyon] >KQK18548.1 hypothetical protein BRADI_1g43220 [Brachypodium distachyon]	AK333882.1/0.0/Triticum aestivum cDNA, clone: WT008_F11, cultivar: Chinese Spring	sp|Q9SSE5|COL9_ARATH/5.7e-98/Zinc finger protein CONSTANS-LIKE 9 OS=Arabidopsis thaliana GN=COL9 PE=2 SV=1	ath:AT5G15840/6.1e-15/CO; B-box type zinc finger protein with CCT domain-containing protein; K12135 zinc finger protein CONSTANS	At3g07650/1.5e-97/[R] LSE0152 A Flowering-time protein CONSTANS and related B-box Zn-finger family proteins	PS50119/9.03/Zinc finger B-box type profile.	cellular_component:GO:0005634//nucleus;molecular_function:GO:0008270//zinc ion binding;
CL2768.Contig3_All	954	79	1415	4.12813	6.4e-297	Up	1.24e-299	BAK05015.1/3.5e-56/predicted protein [Hordeum vulgare subsp. vulgare]	AK373818.1/0.0/Hordeum vulgare subsp. vulgare mRNA for predicted protein, complete cds, clone: NIASHv3044H12	sp|Q9LMA8|TI10A_ARATH/3.3e-15/Protein TIFY 10A OS=Arabidopsis thaliana GN=TIFY10A PE=1 SV=1	bdi:100834439/6.5e-59/protein TIFY 10A-like; K13464 jasmonate ZIM domain-containing protein	At1g19180/8.8e-15/[S] LSE0151 A Uncharacterized protein	NA	NA
CL7671.Contig5_All	3898	4770.23	1880.33	-1.37775	2.8e-296	Down	5.48e-299	BAJ97563.1/6.0e-272/predicted protein [Hordeum vulgare subsp. vulgare]	GU593320.1/0.0/Triticum aestivum cultivar Luohan 2 leucine-rich repeat protein mRNA, complete cds	sp|C0LGT6|EFR_ARATH/2.6e-122/LRR receptor-like serine/threonine-protein kinase EFR OS=Arabidopsis thaliana GN=EFR PE=1 SV=1	osa:107276510/1.7e-129/Xa21; probable LRR receptor-like serine/threonine-protein kinase At3g47570; K13437 receptor kinase-like protein	At5g20480/6.8e-122/[T] LSE0002 A Receptor protein kinase containing LRR repeats	PF13855/5.6E-9/Leucine rich repeat	NA
CL24221.Contig14_All	2384	4461.67	1689.64	-1.43554	6.95e-295	Down	1.37e-297	XP_012089411.2/0.0e+00/heat shock cognate 70 kDa protein 2 [Jatropha curcas] >KDP44981.1 hypothetical protein JCGZ_01481 [Jatropha curcas]	AK251839.1/0.0/Hordeum vulgare subsp. vulgare cDNA clone: FLbaf138g05, mRNA sequence	sp|P27322|HSP72_SOLLC/0.0e+00/Heat shock cognate 70 kDa protein 2 OS=Solanum lycopersicum GN=HSC-2 PE=1 SV=1	jcu:105647790/0.0e+00/heat shock cognate 70 kDa protein 2-like; K03283 heat shock 70kDa protein 1/8	At5g02500/0.0e+00/[O] KOG0101 Molecular chaperones HSP70/HSC70, HSP70 superfamily	PR00301/3.9E-87/70kDa heat shock protein signature	molecular_function:GO:0005524//ATP binding;
Unigene7377_All	2693	3115.54	6866.36	1.10539	1.52e-294	Up	3.01e-297	XP_012702662.1/1.2e-210/PREDICTED: GPCR-type G protein COLD1 [Setaria italica] >XP_012702663.1 PREDICTED: GPCR-type G protein COLD1 [Setaria italica] >XP_012702664.1 PREDICTED: GPCR-type G protein COLD1 [Setaria italica] >KQK98753.1 hypothetical protein SETIT_010029mg [Setaria italica]	XM_020295364.1/0.0/PREDICTED: Aegilops tauschii subsp. tauschii GPCR-type G protein COLD1 (LOC109736147), mRNA	sp|Q9XIP7|GTG1_ARATH/6.2e-184/GPCR-type G protein 1 OS=Arabidopsis thaliana GN=GTG1 PE=1 SV=1	bvg:104890334/1.6e-06/probable pectinesterase/pectinesterase inhibitor 21; K01051 pectinesterase [EC:3.1.1.11]	SPBC3D6.14c/7.5e-11/[GO] KOG4157 beta-1,6-N-acetylglucosaminyltransferase, contains WSC domain	PF12537/1.4E-23/The Golgi pH Regulator (GPHR) Family N-terminal	biological_process:GO:0070417//cellular response to cold;cellular_component:GO:0016021//integral component of membrane;GO:0005789//endoplasmic reticulum membrane;GO:0005886//plasma membrane;molecular_function:GO:0051020//GTPase binding;
Unigene29508_All	1692	80.92	1408.78	4.08713	6.3e-294	Up	1.26e-296	BAK01953.1/3.7e-271/predicted protein [Hordeum vulgare subsp. vulgare]	XM_020325112.1/0.0/PREDICTED: Aegilops tauschii subsp. tauschii lipoxygenase 2.3, chloroplastic (LOC109766344), mRNA	sp|Q8GSM2|LOX23_HORVU/5.5e-271/Lipoxygenase 2.3, chloroplastic OS=Hordeum vulgare GN=LOX2.3 PE=1 SV=1	bdi:100832776/2.2e-267/lipoxygenase 2.3, chloroplastic; K00454 lipoxygenase [EC:1.13.11.12]	At3g45140/1.6e-176/[I] TWOG0111 Lipoxygenase	PTHR11771:SF51/0.0/--	biological_process:GO:0031408//oxylipin biosynthetic process;molecular_function:GO:0016702//oxidoreductase activity, acting on single donors with incorporation of molecular oxygen, incorporation of two atoms of oxygen;GO:0046872//metal ion binding;
CL17315.Contig5_All	4074	1742.98	228.85	-2.96376	4.19e-289	Down	8.41e-292	EMS65167.1/1.3e-120/Aspartic proteinase nepenthesin-1 [Triticum urartu]	AK361868.1/0.0/Hordeum vulgare subsp. vulgare mRNA for predicted protein, complete cds, clone: NIASHv2001A05	sp|Q766C3|NEP1_NEPGR/3.4e-32/Aspartic proteinase nepenthesin-1 OS=Nepenthes gracilis GN=nep1 PE=1 SV=1	thj:104811869/2.4e-09/early nodulin-like protein 2; K03006 DNA-directed RNA polymerase II subunit RPB1 [EC:2.7.7.6]	Hs4505285/5.5e-13/[WV] KOG1216 von Willebrand factor and related coagulation proteins	PTHR13683/5.7E-70/--	NA
CL5790.Contig6_All	1153	208	1742.75	3.03203	1.9e-288	Up	3.84e-291	CAA55976.1/2.3e-46/ES2A [Hordeum vulgare]	XM_020345327.1/0.0/PREDICTED: Aegilops tauschii subsp. tauschii ABA-inducible protein PHV A1-like (LOC109786767), mRNA	sp|Q03968|LEA3_WHEAT/4.4e-38/Late embryogenesis abundant protein, group 3 OS=Triticum aestivum PE=2 SV=1	obr:102715640/6.3e-16/serine/arginine-rich splicing factor SR45-like; K14325 RNA-binding protein with serine-rich domain 1	At3g15670/2.9e-20/[S] KOG4744 Uncharacterized conserved protein	NA	NA
CL2250.Contig5_All	1503	4514.97	1749.65	-1.40233	4.69e-288	Down	9.53e-291	BAJ95283.1/2.0e-167/predicted protein [Hordeum vulgare subsp. vulgare]	XM_020303003.1/0.0/PREDICTED: Aegilops tauschii subsp. tauschii senescence-specific cysteine protease SAG39-like (LOC109743913), mRNA	sp|P43156|CYSP_HEMSP/1.9e-86/Thiol protease SEN102 OS=Hemerocallis sp. GN=SEN102 PE=2 SV=1	bdi:100822378/2.0e-147/senescence-specific cysteine protease SAG39-like; K01365 cathepsin L [EC:3.4.22.15]	At5g45890/2.7e-95/[O] KOG1543 Cysteine proteinase Cathepsin L	NA	biological_process:GO:0051603//proteolysis involved in cellular protein catabolic process;cellular_component:GO:0005615//extracellular space;GO:0005764//lysosome;molecular_function:GO:0004197//cysteine-type endopeptidase activity;
Unigene56898_All	1189	1065	3513	1.68717	6e-287	Up	1.23e-289	XP_003575064.1/7.2e-19/PREDICTED: copper transport protein ATX1 [Brachypodium distachyon] >KQJ99712.1 hypothetical protein BRADI_3g44820 [Brachypodium distachyon]	NA	sp|Q94BT9|ATOX1_ARATH/1.0e-13/Copper transport protein ATX1 OS=Arabidopsis thaliana GN=ATX1 PE=1 SV=1	bdi:100843688/7.4e-20/copper transport protein ATX1; K07213 copper chaperone	At3g56240/2.7e-13/[P] KOG1603 Copper chaperone	NA	biological_process:GO:0030001//metal ion transport;molecular_function:GO:0046872//metal ion binding;
Unigene48988_All	684	1156.99	3659.75	1.62669	9.03e-284	Up	1.87e-286	XP_003575064.1/4.5e-34/PREDICTED: copper transport protein ATX1 [Brachypodium distachyon] >KQJ99712.1 hypothetical protein BRADI_3g44820 [Brachypodium distachyon]	NA	sp|Q94BT9|ATOX1_ARATH/1.0e-26/Copper transport protein ATX1 OS=Arabidopsis thaliana GN=ATX1 PE=1 SV=1	bdi:100843688/4.7e-35/copper transport protein ATX1; K07213 copper chaperone	At3g56240/3.0e-25/[P] KOG1603 Copper chaperone	PF00403/1.6E-15/Heavy-metal-associated domain	biological_process:GO:0030001//metal ion transport;molecular_function:GO:0046872//metal ion binding;
CL25554.Contig2_All	1997	86.44	1384.39	3.96673	1.15e-283	Up	2.4e-286	XP_020165463.1/9.8e-178/putative pumilio homolog 7, chloroplastic [Aegilops tauschii subsp. tauschii]	XM_020309874.1/0.0/PREDICTED: Aegilops tauschii subsp. tauschii putative pumilio homolog 7, chloroplastic (LOC109750959), mRNA	sp|Q9LVC3|PUM12_ARATH/5.3e-55/Pumilio homolog 12 OS=Arabidopsis thaliana GN=APUM12 PE=2 SV=2	ota:Ot15g02000/6.7e-50/Translational repressor Pumilio/PUF3 and related RNA-binding proteins (Puf superfamily) (ISS); K17943 pumilio RNA-binding family	At1g78160/4.1e-62/[J] KOG2049 Translational repressor MPT5/PUF4 and related RNA-binding proteins (Puf superfamily)	PS50302/5.957/Pumilio RNA-binding repeat profile.	molecular_function:GO:0003723//RNA binding;
CL20383.Contig2_All	1430	2615.82	657.81	-2.0262	1.16e-280	Down	2.46e-283	NA	NA	NA	NA	NA	NA	NA
CL710.Contig1_All	2312	3038.59	893.11	-1.80117	1.58e-278	Down	3.38e-281	ACX37414.1/0.0e+00/cytosolic heat shock protein 90.2 [Dactylis glomerata]	FJ968745.1/0.0/Dactylis glomerata cytosolic heat shock protein 90.2 mRNA, complete cds	sp|A2YWQ1|HSP81_ORYSI/0.0e+00/Heat shock protein 81-1 OS=Oryza sativa subsp. indica GN=HSP81-1 PE=2 SV=1	bdi:100840543/0.0e+00/heat shock protein 81-1; K04079 molecular chaperone HtpG	At5g56010/0.0e+00/[O] KOG0019 Molecular chaperone (HSP90 family)	PTHR11528:SF49/0.0/--	biological_process:GO:0006457//protein folding;GO:0006950//response to stress;molecular_function:GO:0005524//ATP binding;GO:0051082//unfolded protein binding;
CL15429.Contig4_All	867	1670.09	4468.61	1.38522	3.37e-273	Up	7.39e-276	CDM82011.1/8.0e-52/unnamed protein product [Triticum aestivum]	XM_020297944.1/0.0/PREDICTED: Aegilops tauschii subsp. tauschii glycine-rich cell wall structural protein 1.8-like (LOC109738841), mRNA	sp|P10496|GRP2_PHAVU/1.9e-09/Glycine-rich cell wall structural protein 1.8 OS=Phaseolus vulgaris PE=2 SV=1	mdm:103431074/1.8e-07/metal tolerance protein 1-like; K14689 solute carrier family 30 (zinc transporter), member 2	At2g05440/1.2e-10/[WV] LSE1342 A Glycine-rich extracellular protein involved in pathogenesis-related process, and related proteins	NA	NA
Unigene57978_All	294	1574	2	-9.6549	1.45e-272	Down	3.2e-275	NA	NA	NA	NA	NA	PF13900/3.3E-10/Putative domain of unknown function	NA
CL25554.Contig6_All	1914	82.43	1327.65	3.97488	2.15e-272	Up	4.77e-275	XP_020165463.1/7.5e-244/putative pumilio homolog 7, chloroplastic [Aegilops tauschii subsp. tauschii]	XM_020309874.1/0.0/PREDICTED: Aegilops tauschii subsp. tauschii putative pumilio homolog 7, chloroplastic (LOC109750959), mRNA	sp|Q9LVC3|PUM12_ARATH/2.0e-88/Pumilio homolog 12 OS=Arabidopsis thaliana GN=APUM12 PE=2 SV=2	ota:Ot15g02000/3.4e-83/Translational repressor Pumilio/PUF3 and related RNA-binding proteins (Puf superfamily) (ISS); K17943 pumilio RNA-binding family	At1g22240/2.3e-99/[J] KOG2049 Translational repressor MPT5/PUF4 and related RNA-binding proteins (Puf superfamily)	PS50302/5.957/Pumilio RNA-binding repeat profile.	molecular_function:GO:0003723//RNA binding;
CL9139.Contig3_All	1127	3004.25	6523.77	1.08402	3.82e-271	Up	8.51e-274	EMS62137.1/9.5e-29/hypothetical protein TRIUR3_07708 [Triticum urartu]	XM_003565677.3/0.0/PREDICTED: Brachypodium distachyon uncharacterized LOC100838077 (LOC100838077), mRNA	NA	NA	NA	NA	NA
Unigene26144_All	2848	2172.63	5244.56	1.2367	4.51e-269	Up	1.01e-271	BAJ88021.1/2.3e-148/predicted protein [Hordeum vulgare subsp. vulgare]	AK356806.1/0.0/Hordeum vulgare subsp. vulgare mRNA for predicted protein, complete cds, clone: NIASHv1040A22	sp|P42824|DNJH2_ALLPO/6.4e-06/DnaJ protein homolog 2 OS=Allium porrum GN=LDJ2 PE=2 SV=1	ats:F775_04069/5.1e-144/Alpha-glucan water dikinase, chloroplastic; K08244 alpha-glucan, water dikinase [EC:2.7.9.4]	At5g23240/1.2e-35/[O] KOG0716 Molecular chaperone (DnaJ superfamily)	PTHR33074/6.5E-102/--	NA
Unigene11573_All	6827	5407.03	2432.7	-1.18695	2.63e-266	Down	5.92e-269	XP_020184771.1/0.0e+00/receptor kinase-like protein Xa21 isoform X1 [Aegilops tauschii subsp. tauschii]	AK366360.1/0.0/Hordeum vulgare subsp. vulgare mRNA for predicted protein, complete cds, clone: NIASHv2042E12	sp|C0LGP4|Y3475_ARATH/1.6e-191/Probable LRR receptor-like serine/threonine-protein kinase At3g47570 OS=Arabidopsis thaliana GN=At3g47570 PE=2 SV=1	osa:107276510/8.1e-204/Xa21; probable LRR receptor-like serine/threonine-protein kinase At3g47570; K13437 receptor kinase-like protein	At3g47110/1.7e-200/[T] LSE0002 A Receptor protein kinase containing LRR repeats	PTHR27000/0.0/--	NA
Unigene9500_All	4119	3299.11	1081.5	-1.64372	5.63e-266	Down	1.27e-268	XP_002452447.1/9.1e-162/receptor kinase-like protein Xa21 [Sorghum bicolor] >EES05423.1 hypothetical protein SORBI_3004G214900 [Sorghum bicolor]	HG670306.1/0.0/Triticum aestivum chromosome 3B, genomic scaffold, cultivar Chinese Spring	sp|C0LGT6|EFR_ARATH/8.5e-92/LRR receptor-like serine/threonine-protein kinase EFR OS=Arabidopsis thaliana GN=EFR PE=1 SV=1	aly:ARALYDRAFT_488953/6.4e-95/EFR; EF-TU receptor; K13428 LRR receptor-like serine/threonine-protein kinase EFR [EC:2.7.11.1]	At3g47110/2.7e-92/[T] LSE0002 A Receptor protein kinase containing LRR repeats	PF00560/0.54/Leucine Rich Repeat	cellular_component:GO:0016021//integral component of membrane;molecular_function:GO:0005524//ATP binding;GO:0004672//protein kinase activity;
Unigene20925_All	2826	2021.7	400.28	-2.37116	1.37e-263	Down	3.13e-266	CAL51272.1/0.0e+00/putative fructan:fructan 6G-fructosyltransferase [Lolium perenne]	AB288057.1/0.0/Lolium perenne mRNA for fructan:fructan 6G-fructosyltransferase 2, complete cds	sp|Q9FSV7|SST_FESAR/0.0e+00/Sucrose:sucrose 1-fructosyltransferase OS=Festuca arundinacea GN=1-SST PE=1 SV=1	ats:F775_28817/3.2e-263/Beta-fructofuranosidase 1; K01193 beta-fructofuranosidase [EC:3.2.1.26]	At1g62660/3.9e-167/[G] KOG0228 Beta-fructofuranosidase (invertase)	PS00609/-/Glycosyl hydrolases family 32 active site.	NA
Unigene15335_All	4660	3701.11	1337.87	-1.5027	7.04e-262	Down	1.64e-264	XP_020184771.1/0.0e+00/receptor kinase-like protein Xa21 isoform X1 [Aegilops tauschii subsp. tauschii]	AK366360.1/0.0/Hordeum vulgare subsp. vulgare mRNA for predicted protein, complete cds, clone: NIASHv2042E12	sp|C0LGP4|Y3475_ARATH/5.8e-198/Probable LRR receptor-like serine/threonine-protein kinase At3g47570 OS=Arabidopsis thaliana GN=At3g47570 PE=2 SV=1	osa:107276510/2.5e-204/Xa21; probable LRR receptor-like serine/threonine-protein kinase At3g47570; K13437 receptor kinase-like protein	At3g47110/1.8e-206/[T] LSE0002 A Receptor protein kinase containing LRR repeats	PS00108/-/Serine/Threonine protein kinases active-site signature.	NA
Unigene7956_All	3339	1807.58	309.69	-2.57984	1.62e-259	Down	3.79e-262	XP_006647517.1/1.9e-266/PREDICTED: probable LRR receptor-like serine/threonine-protein kinase At3g47570 isoform X1 [Oryza brachyantha]	HG670306.1/0.0/Triticum aestivum chromosome 3B, genomic scaffold, cultivar Chinese Spring	sp|C0LGP4|Y3475_ARATH/8.8e-164/Probable LRR receptor-like serine/threonine-protein kinase At3g47570 OS=Arabidopsis thaliana GN=At3g47570 PE=2 SV=1	zma:103653770/3.7e-170/probable LRR receptor-like serine/threonine-protein kinase At3g47570-like; K04730 interleukin-1 receptor-associated kinase 1 [EC:2.7.11.1]	At3g47110/3.1e-163/[T] LSE0002 A Receptor protein kinase containing LRR repeats	PF13855/3.8E-7/Leucine rich repeat	cellular_component:GO:0016021//integral component of membrane;molecular_function:GO:0005524//ATP binding;GO:0004672//protein kinase activity;
CL2595.Contig4_All	2758	2009.65	4919.85	1.25699	6.12e-259	Up	1.45e-261	XP_020198282.1/1.4e-310/uncharacterized protein LOC109784095 [Aegilops tauschii subsp. tauschii]	XM_020342693.1/0.0/PREDICTED: Aegilops tauschii subsp. tauschii phosphomannomutase/phosphoglucomutase (LOC109784095), mRNA	sp|Q5JKF2|RH40_ORYSJ/2.8e-06/DEAD-box ATP-dependent RNA helicase 40 OS=Oryza sativa subsp. japonica GN=Os01g0549400 PE=2 SV=2	brp:103868054/4.0e-08/serine/arginine repetitive matrix protein 1; K13171 serine/arginine repetitive matrix protein 1	At1g70820/9.4e-227/[G] KOG1220 Phosphoglucomutase/phosphomannomutase	PF02878/4.6E-30/Phosphoglucomutase/phosphomannomutase, alpha/beta/alpha domain I	biological_process:GO:0005975//carbohydrate metabolic process;cellular_component:GO:0009570//chloroplast stroma;molecular_function:GO:0016868//intramolecular transferase activity, phosphotransferases;
Unigene56899_All	761	962.3	3172.15	1.68623	6.55e-259	Up	1.55e-261	XP_004952635.2/9.2e-36/PREDICTED: copper transport protein CCH [Setaria italica] >KQL29874.1 hypothetical protein SETIT_018567mg [Setaria italica]	NA	sp|Q94BT9|ATOX1_ARATH/1.1e-26/Copper transport protein ATX1 OS=Arabidopsis thaliana GN=ATX1 PE=1 SV=1	sita:101776929/9.5e-37/copper transport protein CCH; K07213 copper chaperone	At3g56240/6.8e-26/[P] KOG1603 Copper chaperone	NA	biological_process:GO:0030001//metal ion transport;molecular_function:GO:0046872//metal ion binding;
CL5950.Contig5_All	2162	970.4	3182.36	1.67877	4.03e-258	Up	9.67e-261	XP_020181573.1/4.1e-238/DEAD-box ATP-dependent RNA helicase 10 [Aegilops tauschii subsp. tauschii]	XM_020325984.1/0.0/PREDICTED: Aegilops tauschii subsp. tauschii DEAD-box ATP-dependent RNA helicase 10 (LOC109767222), mRNA	sp|Q7Y183|RH10_ORYSJ/1.6e-206/DEAD-box ATP-dependent RNA helicase 10 OS=Oryza sativa subsp. japonica GN=Os03g0669000 PE=2 SV=1	obr:102712980/1.1e-202/DEAD-box ATP-dependent RNA helicase 10; K14777 ATP-dependent RNA helicase DDX47/RRP3 [EC:3.6.4.13]	At5g60990/3.0e-159/[A] KOG0330 ATP-dependent RNA helicase	PS51195/11.249/DEAD-box RNA helicase Q motif profile.	biological_process:GO:0010501//RNA secondary structure unwinding;GO:0006364//rRNA processing;cellular_component:GO:0005730//nucleolus;GO:0005737//cytoplasm;molecular_function:GO:0004004//ATP-dependent RNA helicase activity;GO:0005524//ATP binding;GO:0003676//nucleic acid binding;
CL24635.Contig4_All	1215	965.75	3166.72	1.67859	8.15e-257	Up	1.97e-259	OEL16775.1/8.5e-76/Protein SET DOMAIN GROUP 41 [Dichanthelium oligosanthes]	FP092024.1/0.0/Phyllostachys edulis cDNA clone: bphyem112i20, full insert sequence	sp|Q9C5S0|AGP9_ARATH/2.6e-12/Classical arabinogalactan protein 9 OS=Arabidopsis thaliana GN=AGP9 PE=1 SV=2	gsl:Gasu_61540/2.7e-17/SNARE-interacting protein-like protein; K15292 syntaxin-binding protein 1	Hs4505285/1.1e-28/[WV] KOG1216 von Willebrand factor and related coagulation proteins	NA	NA
CL25554.Contig4_All	1999	19.31	1103.2	5.80153	5.03e-256	Up	1.22e-258	XP_020165463.1/5.1e-219/putative pumilio homolog 7, chloroplastic [Aegilops tauschii subsp. tauschii]	AK367176.1/0.0/Hordeum vulgare subsp. vulgare mRNA for predicted protein, complete cds, clone: NIASHv2052I10	sp|Q9LVC3|PUM12_ARATH/1.4e-79/Pumilio homolog 12 OS=Arabidopsis thaliana GN=APUM12 PE=2 SV=2	ota:Ot15g02000/5.7e-73/Translational repressor Pumilio/PUF3 and related RNA-binding proteins (Puf superfamily) (ISS); K17943 pumilio RNA-binding family	At1g78160/8.2e-87/[J] KOG2049 Translational repressor MPT5/PUF4 and related RNA-binding proteins (Puf superfamily)	PF00806/7.0E-4/Pumilio-family RNA binding repeat	NA
CL20628.Contig4_All	1531	136.32	1414.17	3.34021	2.63e-255	Up	6.43e-258	AHG29011.1/8.2e-108/LUX-B [Triticum aestivum] >BAW18775.1 PHYTOCLOCK 1 [Triticum aestivum] >BAW18777.1 PHYTOCLOCK 1 [Triticum aestivum]	AB773825.1/0.0/Triticum monococcum subsp. aegilopoides WPCL1 gene for PHYTOCLOCK 1, complete cds	sp|Q94DH3|PCL1_ORYSJ/3.9e-74/Transcription factor PCL1 OS=Oryza sativa subsp. japonica GN=PCL1 PE=2 SV=1	mpp:MICPUCDRAFT_52653/9.8e-25/g2-like myb-transcription factor with a n-terminal response regulator receiver domain; K14491 two-component response regulator ARR-B family	At3g46640/5.7e-56/[RK] LSE0452 A MYB transcription factor	PF00249/5.2E-8/Myb-like DNA-binding domain	NA
Unigene11491_All	825	592.29	2445.24	2.01092	1.23e-253	Up	3.03e-256	XP_020183540.1/3.8e-75/low molecular mass early light-inducible protein HV60, chloroplastic [Aegilops tauschii subsp. tauschii]	AK357456.1/0.0/Hordeum vulgare subsp. vulgare mRNA for predicted protein, complete cds, clone: NIASHv1053P04	sp|P14897|ELI9_HORVU/8.5e-76/Low molecular mass early light-inducible protein HV90, chloroplastic OS=Hordeum vulgare PE=2 SV=1	NA	NA	NA	NA
CL657.Contig7_All	2337	3229.18	1086.72	-1.60586	8.8e-252	Down	2.2e-254	AAM13671.1/0.0e+00/fructan:fructan 6G-fructosyltransferase [Lolium perenne]	AB288057.1/0.0/Lolium perenne mRNA for fructan:fructan 6G-fructosyltransferase 2, complete cds	sp|Q9FSV7|SST_FESAR/5.2e-314/Sucrose:sucrose 1-fructosyltransferase OS=Festuca arundinacea GN=1-SST PE=1 SV=1	ats:F775_28817/2.6e-258/Beta-fructofuranosidase 1; K01193 beta-fructofuranosidase [EC:3.2.1.26]	At1g62660/1.9e-164/[G] KOG0228 Beta-fructofuranosidase (invertase)	SM00640/4.4E-222/Glycosyl hydrolases family 32	NA
CL5206.Contig8_All	1966	215.39	1597.73	2.85632	1.93e-249	Up	4.86e-252	BAJ87077.1/2.0e-106/predicted protein [Hordeum vulgare subsp. vulgare]	XM_020302184.1/0.0/PREDICTED: Aegilops tauschii subsp. tauschii methylsterol monooxygenase 1-2-like (LOC109743100), mRNA	sp|Q1EC69|SMO12_ARATH/2.3e-71/Methylsterol monooxygenase 1-2 OS=Arabidopsis thaliana GN=SMO1-2 PE=2 SV=1	bdi:100830254/9.8e-102/methylsterol monooxygenase 1-2; K14423 4,4-dimethyl-9beta,19-cyclopropylsterol-4alpha-methyl oxidase [EC:1.14.13.72]	At4g22750_1/2.0e-69/[I] KOG0873 C-4 sterol methyl oxidase	NA	biological_process:GO:0016126//sterol biosynthetic process;cellular_component:GO:0005789//endoplasmic reticulum membrane;molecular_function:GO:0000254//C-4 methylsterol oxidase activity;GO:0005506//iron ion binding;
Unigene20875_All	3979	5371.74	2493.71	-1.14177	1.08e-248	Down	2.74e-251	BAJ09028.1/1.3e-186/ferric reductase oxidase [Hordeum vulgare]	XM_003579783.3/0.0/PREDICTED: Brachypodium distachyon ferric reduction oxidase 7, chloroplastic (LOC100826093), mRNA	sp|Q3KTM0|FRO7_ARATH/1.3e-116/Ferric reduction oxidase 7, chloroplastic OS=Arabidopsis thaliana GN=FRO7 PE=2 SV=1	rcu:8286523/4.6e-74/ferric reduction oxidase 6; K13411 dual oxidase [EC:1.6.3.1 1.11.1.-]	At5g49740/9.8e-116/[PQ] KOG0039 Ferric reductase, NADH/NADPH oxidase and related proteins	PF01794/6.6E-19/Ferric reductase like transmembrane component	cellular_component:GO:0016021//integral component of membrane;molecular_function:GO:0016491//oxidoreductase activity;
CL23761.Contig8_All	1869	4330.88	1791.61	-1.30808	2e-248	Down	5.1e-251	CDM80698.1/1.2e-89/unnamed protein product [Triticum aestivum]	HG670306.1/0.0/Triticum aestivum chromosome 3B, genomic scaffold, cultivar Chinese Spring	sp|Q9LP24|Y1571_ARATH/1.3e-60/Probable leucine-rich repeat receptor-like protein kinase At1g35710 OS=Arabidopsis thaliana GN=At1g35710 PE=2 SV=1	lja:Lj4g3v0281040.1/6.3e-66/Lj4g3v0281040.1; -; K13420 LRR receptor-like serine/threonine-protein kinase FLS2 [EC:2.7.11.1]	At1g35710/3.6e-60/[T] LSE0002 A Receptor protein kinase containing LRR repeats	PF08263/4.0E-14/Leucine rich repeat N-terminal domain	NA
CL1395.Contig3_All	3422	3440.57	1230.92	-1.51759	4.96e-247	Down	1.28e-249	XP_010235703.2/0.0e+00/PREDICTED: putative receptor-like protein kinase At3g47110 [Brachypodium distachyon]	AK369808.1/0.0/Hordeum vulgare subsp. vulgare mRNA for predicted protein, partial cds, clone: NIASHv2098M21	sp|C0LGP4|Y3475_ARATH/6.9e-188/Probable LRR receptor-like serine/threonine-protein kinase At3g47570 OS=Arabidopsis thaliana GN=At3g47570 PE=2 SV=1	bna:106407525/7.4e-190/LRR receptor-like serine/threonine-protein kinase EFR; K13428 LRR receptor-like serine/threonine-protein kinase EFR [EC:2.7.11.1]	At3g47110/1.3e-185/[T] LSE0002 A Receptor protein kinase containing LRR repeats	PF08263/7.2E-7/Leucine rich repeat N-terminal domain	cellular_component:GO:0016021//integral component of membrane;molecular_function:GO:0005524//ATP binding;GO:0004672//protein kinase activity;
CL24221.Contig2_All	2318	4266.11	1755.18	-1.31598	5.31e-247	Down	1.38e-249	XP_020200619.1/0.0e+00/heat shock cognate 70 kDa protein 2-like [Aegilops tauschii subsp. tauschii]	AK251839.1/0.0/Hordeum vulgare subsp. vulgare cDNA clone: FLbaf138g05, mRNA sequence	sp|P27322|HSP72_SOLLC/0.0e+00/Heat shock cognate 70 kDa protein 2 OS=Solanum lycopersicum GN=HSC-2 PE=1 SV=1	bdi:100825082/0.0e+00/heat shock cognate 70 kDa protein 2-like; K03283 heat shock 70kDa protein 1/8	At5g02500/0.0e+00/[O] KOG0101 Molecular chaperones HSP70/HSC70, HSP70 superfamily	PF00012/3.1E-267/Hsp70 protein	molecular_function:GO:0005524//ATP binding;
CL5908.Contig9_All	2279	2356	608	-1.98887	9.38e-247	Down	2.44e-249	XP_020191197.1/1.0e-215/probable serine incorporator isoform X2 [Aegilops tauschii subsp. tauschii]	XM_020335608.1/0.0/PREDICTED: Aegilops tauschii subsp. tauschii probable serine incorporator (LOC109776947), transcript variant X2, mRNA	sp|O48682|FH4_ARATH/1.4e-06/Formin-like protein 4 OS=Arabidopsis thaliana GN=FH4 PE=1 SV=2	osa:9266417/1.4e-06/probable transmembrane ascorbate ferrireductase 3; K08360 cytochrome b-561 [EC:1.16.5.1]	At1g16180/2.5e-47/[S] KOG2592 Tumor differentially expressed (TDE) protein	PF03348/1.8E-67/Serine incorporator (Serinc)	cellular_component:GO:0016021//integral component of membrane;
Unigene9781_All	1665	1708.09	292.66	-2.57976	3.02e-245	Down	7.91e-248	XP_003576225.1/2.9e-111/PREDICTED: bidirectional sugar transporter SWEET13-like [Brachypodium distachyon] >KQJ86763.1 hypothetical protein BRADI_4g07570 [Brachypodium distachyon]	XM_015762973.1/0.0/PREDICTED: Oryza sativa Japonica Group bidirectional sugar transporter SWEET13 (LOC4352201), mRNA	sp|Q2QR07|SWT13_ORYSJ/1.9e-111/Bidirectional sugar transporter SWEET13 OS=Oryza sativa subsp. japonica GN=SWEET13 PE=2 SV=1	bdi:100831065/3.0e-112/bidirectional sugar transporter SWEET13-like; K15382 solute carrier family 50 (sugar transporter)	At3g48740/4.0e-71/[R] KOG1623 Multitransmembrane protein	PF03083/5.7E-26/Sugar efflux transporter for intercellular exchange	biological_process:GO:0008643//carbohydrate transport;cellular_component:GO:0005887//integral component of plasma membrane;GO:0016021//integral component of membrane;GO:0005886//plasma membrane;molecular_function:GO:0051119//sugar transmembrane transporter activity;
CL2007.Contig2_All	717	140	1359.69	3.2451	1.85e-239	Up	4.89e-242	NA	EF558902.1/0.0/Lolium multiflorum IPS1 riboregulators (IPS1) mRNA, complete cds	NA	NA	NA	NA	NA
CL9246.Contig9_All	2572	91.8	1213.83	3.69025	6.42e-237	Up	1.71e-239	P22220.1/5.4e-311/RecName: Full=Arginine decarboxylase; Short=ADC; Short=ARGDC >CAA40137.1 arginine decarboxylase [Avena sativa]	X56802.1/0.0/Oat spe1 mRNA for arginine decarboxylase (EC 4.1.1.19)	sp|P22220|SPE1_AVESA/2.9e-313/Arginine decarboxylase OS=Avena sativa GN=SPE1 PE=1 SV=1	dosa:Os04t0107600-01/9.7e-251/Os04g0107600; Arginine decarboxylase (EC 4.1.1.19).; K01583 arginine decarboxylase [EC:4.1.1.19]	NA	PTHR11482/5.1E-237/--	biological_process:GO:0008295//spermidine biosynthetic process;GO:0009446//putrescine biosynthetic process;GO:0006527//arginine catabolic process;molecular_function:GO:0008792//arginine decarboxylase activity;
CL5713.Contig2_All	1719	5420.3	2596.51	-1.09648	4.38e-235	Down	1.17e-237	XP_020156323.1/1.6e-240/dnaJ protein homolog [Aegilops tauschii subsp. tauschii]	XM_020300734.1/0.0/PREDICTED: Aegilops tauschii subsp. tauschii dnaJ protein homolog (LOC109741660), mRNA	sp|P42824|DNJH2_ALLPO/3.0e-216/DnaJ protein homolog 2 OS=Allium porrum GN=LDJ2 PE=2 SV=1	bdi:100822367/1.0e-240/dnaJ protein homolog; K09503 DnaJ homolog subfamily A member 2	At3g44110/8.3e-205/[O] KOG0712 Molecular chaperone (DnaJ superfamily)	PS51188/24.974/Zinc finger CR-type profile.	biological_process:GO:0006457//protein folding;GO:0009408//response to heat;molecular_function:GO:0046872//metal ion binding;GO:0005524//ATP binding;GO:0051082//unfolded protein binding;GO:0031072//heat shock protein binding;
CL657.Contig16_All	2900	3148.81	1108.59	-1.54076	3.57e-231	Down	9.85e-234	Q9FSV7.1/0.0e+00/RecName: Full=Sucrose:sucrose 1-fructosyltransferase; AltName: Full=Sucrose 1(F)-fructosyltransferase; AltName: Full=Sucrose:sucrose 1(F)-beta-D-fructosyltransferase; Flags: Precursor >CAC05261.1 sucrose:sucrose 1-fructosyltransferase [Festuca arundinacea]	AB288057.1/0.0/Lolium perenne mRNA for fructan:fructan 6G-fructosyltransferase 2, complete cds	sp|Q9FSV7|SST_FESAR/0.0e+00/Sucrose:sucrose 1-fructosyltransferase OS=Festuca arundinacea GN=1-SST PE=1 SV=1	ats:F775_28817/1.1e-261/Beta-fructofuranosidase 1; K01193 beta-fructofuranosidase [EC:3.2.1.26]	At1g62660/2.1e-168/[G] KOG0228 Beta-fructofuranosidase (invertase)	PF00251/3.9E-97/Glycosyl hydrolases family 32 N-terminal domain	NA
CL2768.Contig5_All	967	40	1031.99	4.65461	2.04e-229	Up	5.65e-232	XP_003558665.1/6.4e-66/PREDICTED: protein TIFY 10A-like [Brachypodium distachyon] >KQK23309.1 hypothetical protein BRADI_1g72590 [Brachypodium distachyon]	AK373818.1/0.0/Hordeum vulgare subsp. vulgare mRNA for predicted protein, complete cds, clone: NIASHv3044H12	sp|Q9LMA8|TI10A_ARATH/1.7e-14/Protein TIFY 10A OS=Arabidopsis thaliana GN=TIFY10A PE=1 SV=1	bdi:100834439/6.5e-67/protein TIFY 10A-like; K13464 jasmonate ZIM domain-containing protein	At1g19180/4.4e-14/[S] LSE0151 A Uncharacterized protein	NA	biological_process:GO:0009611//response to wounding;GO:0031347//regulation of defense response;GO:2000022//regulation of jasmonic acid mediated signaling pathway;GO:1903507//negative regulation of nucleic acid-templated transcription;cellular_component:GO:0005634//nucleus;molecular_function:GO:0003714//transcription corepressor activity;
CL7339.Contig7_All	2400	1920.31	4551.23	1.21024	1.09e-225	Up	3.06e-228	XP_003580794.1/1.4e-260/PREDICTED: probable polyamine oxidase 4 [Brachypodium distachyon] >KQJ85221.1 hypothetical protein BRADI_5g25730 [Brachypodium distachyon]	XM_020293813.1/0.0/PREDICTED: Aegilops tauschii subsp. tauschii probable polyamine oxidase 4 (LOC109734611), mRNA	sp|Q9SKX5|PAO2_ARATH/2.1e-167/Probable polyamine oxidase 2 OS=Arabidopsis thaliana GN=PAO2 PE=2 SV=1	bdi:100840588/1.5e-261/probable polyamine oxidase 4; K17839 polyamine oxidase [EC:1.5.3.17 1.5.3.-]	At2g43020/5.6e-167/[Q] KOG0029 Amine oxidase	PF01593/4.8E-91/Flavin containing amine oxidoreductase	molecular_function:GO:0016491//oxidoreductase activity;
CL24221.Contig28_All	997	3170.06	1144.69	-1.50423	1.18e-224	Down	3.34e-227	EMS65159.1/1.5e-155/Heat shock cognate 70 kDa protein [Triticum urartu]	AK354795.1/0.0/Hordeum vulgare subsp. vulgare mRNA for predicted protein, complete cds, clone: NIASHv1011E21	sp|Q9LHA8|MD37C_ARATH/5.3e-141/Probable mediator of RNA polymerase II transcription subunit 37c OS=Arabidopsis thaliana GN=MED37C PE=1 SV=1	ats:F775_27250/4.6e-156/Heat shock cognate 70 kDa protein; K03283 heat shock 70kDa protein 1/8	At3g12580/1.4e-140/[O] KOG0101 Molecular chaperones HSP70/HSC70, HSP70 superfamily	PR00301/1.3E-17/70kDa heat shock protein signature	NA
Unigene32309_All	2889	5409.05	2663.88	-1.05652	7.55e-221	Down	2.15e-223	BAJ87171.1/3.1e-201/predicted protein [Hordeum vulgare subsp. vulgare]	XM_020311264.1/0.0/PREDICTED: Aegilops tauschii subsp. tauschii protein TIC 62, chloroplastic (LOC109752371), mRNA	sp|Q8H0U5|TIC62_ARATH/2.0e-116/Protein TIC 62, chloroplastic OS=Arabidopsis thaliana GN=TIC62 PE=1 SV=1	cam:101505448/3.9e-22/formin-like protein 20; K02184 formin 2	At5g07750/3.3e-20/[ZR] LSE0118 A Protein possibly involved in cytoskeleton rearrangements, contains FH domain	PTHR14194:SF71/3.1E-121/--	NA
CL14694.Contig5_All	3758	2872.86	5938.04	1.01282	7.76e-221	Up	2.22e-223	XP_020146919.1/2.0e-301/beta-amylase 3, chloroplastic [Aegilops tauschii subsp. tauschii]	AK336127.1/0.0/Triticum aestivum cDNA, clone: SET3_E18, cultivar: Chinese Spring	sp|O23553|BAM3_ARATH/2.5e-199/Beta-amylase 3, chloroplastic OS=Arabidopsis thaliana GN=BAM3 PE=1 SV=3	bdi:100827802/9.7e-284/beta-amylase 3, chloroplastic; K01177 beta-amylase [EC:3.2.1.2]	At4g17090/8.7e-199/[G] LSE0409 A Beta-amylase	PTHR31352/0.0/--	biological_process:GO:0009409//response to cold;GO:0005983//starch catabolic process;GO:0000024//maltose biosynthetic process;cellular_component:GO:0009570//chloroplast stroma;molecular_function:GO:0016161//beta-amylase activity;GO:0102229//amylopectin maltohydrolase activity;
CL1258.Contig1_All	1508	3148.87	1151.88	-1.48552	4.73e-219	Down	1.37e-221	XP_010238713.1/9.4e-157/PREDICTED: purple acid phosphatase 22-like isoform X1 [Brachypodium distachyon]	AK249360.1/0.0/Hordeum vulgare subsp. vulgare cDNA clone: FLbaf28e04, mRNA sequence	sp|Q8S340|PPA22_ARATH/3.3e-126/Purple acid phosphatase 22 OS=Arabidopsis thaliana GN=PAP22 PE=2 SV=1	apro:F751_3712/3.2e-20/putative inactive purple acid phosphatase 27; K14407 cleavage stimulation factor subunit 2	At3g52820/8.8e-126/[G] KOG1378 Purple acid phosphatase	PF00149/1.1E-22/Calcineurin-like phosphoesterase	cellular_component:GO:0016021//integral component of membrane;molecular_function:GO:0046872//metal ion binding;GO:0003993//acid phosphatase activity;
CL24221.Contig10_All	2361	4988.2	2381.68	-1.10122	7.32e-218	Down	2.13e-220	XP_020177775.1/7.2e-196/heat shock cognate 70 kDa protein 2-like [Aegilops tauschii subsp. tauschii] >EMT11692.1 Heat shock cognate 70 kDa protein [Aegilops tauschii]	AK251839.1/0.0/Hordeum vulgare subsp. vulgare cDNA clone: FLbaf138g05, mRNA sequence	sp|P27322|HSP72_SOLLC/1.6e-191/Heat shock cognate 70 kDa protein 2 OS=Solanum lycopersicum GN=HSC-2 PE=1 SV=1	zma:100281806/3.2e-192/pco083553, GRMZM2G428391; uncharacterized LOC100281806; K03283 heat shock 70kDa protein 1/8	At5g02500/6.7e-189/[O] KOG0101 Molecular chaperones HSP70/HSC70, HSP70 superfamily	PF00012/7.8E-166/Hsp70 protein	biological_process:GO:0016567//protein ubiquitination;GO:0009644//response to high light intensity;GO:0009408//response to heat;GO:0042542//response to hydrogen peroxide;GO:0046686//response to cadmium ion;GO:0009617//response to bacterium;GO:0009615//response to virus;cellular_component:GO:0048046//apoplast;GO:0005829//cytosol;GO:0005739//mitochondrion;GO:0005886//plasma membrane;GO:0005774//vac…
CL9139.Contig2_All	1268	1677	4117.25	1.26112	8.03e-218	Up	2.34e-220	EMS62137.1/1.1e-28/hypothetical protein TRIUR3_07708 [Triticum urartu]	XM_003565677.3/0.0/PREDICTED: Brachypodium distachyon uncharacterized LOC100838077 (LOC100838077), mRNA	NA	osa:9266417/6.5e-06/probable transmembrane ascorbate ferrireductase 3; K08360 cytochrome b-561 [EC:1.16.5.1]	NA	NA	NA
CL24221.Contig12_All	2345	3418.9	1327.93	-1.39903	2.26e-217	Down	6.67e-220	BAJ86014.1/0.0e+00/predicted protein [Hordeum vulgare subsp. vulgare]	XM_020310368.1/0.0/PREDICTED: Aegilops tauschii subsp. tauschii heat shock cognate 70 kDa protein (LOC109751487), mRNA	sp|P09189|HSP7C_PETHY/0.0e+00/Heat shock cognate 70 kDa protein OS=Petunia hybrida GN=HSP70 PE=2 SV=1	bdi:100827922/0.0e+00/heat shock cognate 70 kDa protein 2-like; K03283 heat shock 70kDa protein 1/8	At3g12580/0.0e+00/[O] KOG0101 Molecular chaperones HSP70/HSC70, HSP70 superfamily	PS01036/-/Heat shock hsp70 proteins family signature 3.	biological_process:GO:0016567//protein ubiquitination;GO:0009644//response to high light intensity;GO:0009408//response to heat;GO:0042542//response to hydrogen peroxide;GO:0046686//response to cadmium ion;GO:0009617//response to bacterium;GO:0009615//response to virus;cellular_component:GO:0048046//apoplast;GO:0005829//cytosol;GO:0005739//mitochondrion;GO:0005886//plasma membrane;GO:0005774//vac…
CL23761.Contig44_All	3551	4010.82	1714.74	-1.26058	3.25e-217	Down	9.65e-220	BAJ86515.1/3.3e-160/predicted protein, partial [Hordeum vulgare subsp. vulgare]	AK355296.1/0.0/Hordeum vulgare subsp. vulgare mRNA for predicted protein, partial cds, clone: NIASHv1018K20	sp|C0LGP4|Y3475_ARATH/3.4e-73/Probable LRR receptor-like serine/threonine-protein kinase At3g47570 OS=Arabidopsis thaliana GN=At3g47570 PE=2 SV=1	pxb:103965706/2.1e-78/probable LRR receptor-like serine/threonine-protein kinase At3g47570; K04730 interleukin-1 receptor-associated kinase 1 [EC:2.7.11.1]	At3g47580/4.2e-70/[T] LSE0002 A Receptor protein kinase containing LRR repeats	PS00108/-/Serine/Threonine protein kinases active-site signature.	cellular_component:GO:0016021//integral component of membrane;molecular_function:GO:0004674//protein serine/threonine kinase activity;GO:0005524//ATP binding;
Unigene30904_All	3137	5392.56	2677.03	-1.04501	2.82e-216	Down	8.4e-219	XP_020148597.1/0.0e+00/ferric reduction oxidase 7, chloroplastic-like [Aegilops tauschii subsp. tauschii]	XM_020293008.1/0.0/PREDICTED: Aegilops tauschii subsp. tauschii ferric reduction oxidase 7, chloroplastic-like (LOC109733798), mRNA	sp|Q3KTM0|FRO7_ARATH/9.3e-216/Ferric reduction oxidase 7, chloroplastic OS=Arabidopsis thaliana GN=FRO7 PE=2 SV=1	rcu:8286523/2.5e-136/ferric reduction oxidase 6; K13411 dual oxidase [EC:1.6.3.1 1.11.1.-]	At5g49740/7.2e-215/[PQ] KOG0039 Ferric reductase, NADH/NADPH oxidase and related proteins	PF01794/1.9E-17/Ferric reductase like transmembrane component	cellular_component:GO:0016021//integral component of membrane;molecular_function:GO:0016491//oxidoreductase activity;
CL24221.Contig4_All	1154	3137.36	1165.1	-1.46377	1.61e-213	Down	4.88e-216	EMS65159.1/1.2e-180/Heat shock cognate 70 kDa protein [Triticum urartu]	AK354795.1/0.0/Hordeum vulgare subsp. vulgare mRNA for predicted protein, complete cds, clone: NIASHv1011E21	sp|Q9LHA8|MD37C_ARATH/1.3e-167/Probable mediator of RNA polymerase II transcription subunit 37c OS=Arabidopsis thaliana GN=MED37C PE=1 SV=1	ats:F775_27250/3.6e-181/Heat shock cognate 70 kDa protein; K03283 heat shock 70kDa protein 1/8	At3g12580/3.5e-167/[O] KOG0101 Molecular chaperones HSP70/HSC70, HSP70 superfamily	PF10712/4.5E-65/NAD-specific glutamate dehydrogenase	NA
CL15859.Contig3_All	1668	3610	1473	-1.32792	6.02e-212	Down	1.84e-214	XP_020179061.1/2.3e-220/anthocyanidin 5,3-O-glucosyltransferase-like [Aegilops tauschii subsp. tauschii]	XM_020323472.1/0.0/PREDICTED: Aegilops tauschii subsp. tauschii anthocyanidin 5,3-O-glucosyltransferase-like (LOC109764680), mRNA	sp|Q4R1I9|ANGLT_ROSHC/2.4e-101/Anthocyanidin 5,3-O-glucosyltransferase OS=Rosa hybrid cultivar GN=RhGT1 PE=2 SV=1	fve:101302986/1.6e-100/anthocyanidin 5,3-O-glucosyltransferase; K12938 anthocyanidin 5,3-O-glucosyltransferase [EC:2.4.1.-]	At3g16520/1.3e-98/[GC] KOG1192 UDP-glucuronosyl and UDP-glucosyl transferase	PTHR11926:SF234/4.6E-265/--	biological_process:GO:0008152//metabolic process;cellular_component:GO:0043231//intracellular membrane-bounded organelle;molecular_function:GO:0080043//quercetin 3-O-glucosyltransferase activity;GO:0080044//quercetin 7-O-glucosyltransferase activity;
CL25554.Contig5_All	2055	104.03	1147.8	3.42912	8.78e-212	Up	2.69e-214	XP_020165463.1/7.1e-240/putative pumilio homolog 7, chloroplastic [Aegilops tauschii subsp. tauschii]	XM_020309874.1/0.0/PREDICTED: Aegilops tauschii subsp. tauschii putative pumilio homolog 7, chloroplastic (LOC109750959), mRNA	sp|Q9LVC3|PUM12_ARATH/1.1e-87/Pumilio homolog 12 OS=Arabidopsis thaliana GN=APUM12 PE=2 SV=2	ota:Ot15g02000/6.9e-82/Translational repressor Pumilio/PUF3 and related RNA-binding proteins (Puf superfamily) (ISS); K17943 pumilio RNA-binding family	At1g22240/2.3e-97/[J] KOG2049 Translational repressor MPT5/PUF4 and related RNA-binding proteins (Puf superfamily)	PTHR12537/0.0/--	molecular_function:GO:0003723//RNA binding;
CL24221.Contig17_All	2364	3862.44	1644.54	-1.26651	1.02e-210	Down	3.14e-213	XP_020170525.1/0.0e+00/heat shock cognate 70 kDa protein 2-like [Aegilops tauschii subsp. tauschii] >EMT07406.1 Heat shock cognate 70 kDa protein 1 [Aegilops tauschii]	XM_003578850.3/0.0/PREDICTED: Brachypodium distachyon heat shock cognate 70 kDa protein 2 (LOC100843308), mRNA	sp|P22953|MD37E_ARATH/0.0e+00/Probable mediator of RNA polymerase II transcription subunit 37e OS=Arabidopsis thaliana GN=MED37E PE=1 SV=3	ats:F775_29245/0.0e+00/Heat shock cognate 70 kDa protein 1; K03283 heat shock 70kDa protein 1/8	At5g02500/0.0e+00/[O] KOG0101 Molecular chaperones HSP70/HSC70, HSP70 superfamily	PTHR19375/0.0/--	molecular_function:GO:0005524//ATP binding;
CL11134.Contig29_All	3648	216.51	1432.67	2.69152	2.7e-210	Up	8.38e-213	EMT32251.1/6.0e-117/Myrcene synthase, chloroplastic [Aegilops tauschii]	XM_020294909.1/0.0/PREDICTED: Aegilops tauschii subsp. tauschii alpha-terpineol synthase, chloroplastic-like (LOC109735704), mRNA	sp|Q8GUE4|GERS_CINTE/8.1e-62/Geraniol synthase, chloroplastic OS=Cinnamomum tenuipile GN=GerS PE=1 SV=2	ats:F775_10656/6.2e-118/Myrcene synthase, chloroplastic; K12742 isoprene synthase [EC:4.2.3.27]	At2g24210/4.0e-47/[QV] LSE0352 A Terpene synthase/cyclase	PTHR31225/1.9E-187/--	biological_process:GO:0008152//metabolic process;molecular_function:GO:0000287//magnesium ion binding;GO:0010333//terpene synthase activity;
CL5206.Contig7_All	1649	54.14	995.91	4.16657	4.14e-210	Up	1.29e-212	BAJ87077.1/8.9e-169/predicted protein [Hordeum vulgare subsp. vulgare]	XM_020302184.1/0.0/PREDICTED: Aegilops tauschii subsp. tauschii methylsterol monooxygenase 1-2-like (LOC109743100), mRNA	sp|Q1EC69|SMO12_ARATH/3.8e-99/Methylsterol monooxygenase 1-2 OS=Arabidopsis thaliana GN=SMO1-2 PE=2 SV=1	osa:4331338/1.6e-121/methylsterol monooxygenase 1-1; K14423 4,4-dimethyl-9beta,19-cyclopropylsterol-4alpha-methyl oxidase [EC:1.14.13.72]	At4g12110/1.6e-96/[I] KOG0873 C-4 sterol methyl oxidase	PTHR11863:SF51/1.6E-204/--	biological_process:GO:0016126//sterol biosynthetic process;cellular_component:GO:0005789//endoplasmic reticulum membrane;molecular_function:GO:0000254//C-4 methylsterol oxidase activity;GO:0005506//iron ion binding;
Unigene5746_All	2629	2934.1	1052.74	-1.51345	7.84e-210	Down	2.46e-212	AAM13671.1/0.0e+00/fructan:fructan 6G-fructosyltransferase [Lolium perenne]	AB288057.1/0.0/Lolium perenne mRNA for fructan:fructan 6G-fructosyltransferase 2, complete cds	sp|Q9FSV7|SST_FESAR/0.0e+00/Sucrose:sucrose 1-fructosyltransferase OS=Festuca arundinacea GN=1-SST PE=1 SV=1	ats:F775_28817/5.8e-259/Beta-fructofuranosidase 1; K01193 beta-fructofuranosidase [EC:3.2.1.26]	At1g62660/6.8e-166/[G] KOG0228 Beta-fructofuranosidase (invertase)	PTHR31953:SF10/0.0/--	NA
CL5206.Contig9_All	1713	109.64	1148.09	3.35371	5.38e-208	Up	1.71e-210	BAJ87077.1/2.5e-166/predicted protein [Hordeum vulgare subsp. vulgare]	XM_020302184.1/0.0/PREDICTED: Aegilops tauschii subsp. tauschii methylsterol monooxygenase 1-2-like (LOC109743100), mRNA	sp|Q1EC69|SMO12_ARATH/5.1e-99/Methylsterol monooxygenase 1-2 OS=Arabidopsis thaliana GN=SMO1-2 PE=2 SV=1	dosa:Os03t0108500-01/5.3e-120/Os03g0108500; Similar to 4,4-dimethyl-sterol C4-methyl-oxidase (Fragment).; K14423 4,4-dimethyl-9beta,19-cyclopropylsterol-4alpha-methyl oxidase [EC:1.14.13.72]	At4g12110/4.8e-96/[I] KOG0873 C-4 sterol methyl oxidase	PTHR11863:SF51/1.0E-203/--	biological_process:GO:0016126//sterol biosynthetic process;cellular_component:GO:0005789//endoplasmic reticulum membrane;molecular_function:GO:0000254//C-4 methylsterol oxidase activity;GO:0005506//iron ion binding;
CL24635.Contig11_All	1222	1460.59	3701.14	1.30674	6.01e-207	Up	1.92e-209	PAN38118.1/7.2e-83/hypothetical protein PAHAL_G00170 [Panicum hallii]	FP096149.1/0.0/Phyllostachys edulis cDNA clone: bphylf039m02, full insert sequence	sp|P37219|ASR2_SOLLC/8.2e-27/Abscisic stress-ripening protein 2 OS=Solanum lycopersicum GN=ASR2 PE=4 SV=1	bvg:104902207/2.6e-12/proline-rich receptor-like protein kinase PERK1; K04730 interleukin-1 receptor-associated kinase 1 [EC:2.7.11.1]	Hs4505285/6.2e-21/[WV] KOG1216 von Willebrand factor and related coagulation proteins	NA	NA
CL25554.Contig3_All	1275	45.14	951.95	4.36373	9.54e-206	Up	3.06e-208	BAJ98379.1/2.9e-159/predicted protein [Hordeum vulgare subsp. vulgare]	XM_020309874.1/0.0/PREDICTED: Aegilops tauschii subsp. tauschii putative pumilio homolog 7, chloroplastic (LOC109750959), mRNA	sp|Q9LVC3|PUM12_ARATH/2.2e-78/Pumilio homolog 12 OS=Arabidopsis thaliana GN=APUM12 PE=2 SV=2	ota:Ot15g02000/1.0e-75/Translational repressor Pumilio/PUF3 and related RNA-binding proteins (Puf superfamily) (ISS); K17943 pumilio RNA-binding family	At1g22240/5.0e-90/[J] KOG2049 Translational repressor MPT5/PUF4 and related RNA-binding proteins (Puf superfamily)	PTHR12537/1.6E-203/--	molecular_function:GO:0003723//RNA binding;
CL12483.Contig6_All	1085	462.68	1946.29	2.03796	1.95e-205	Up	6.3e-208	XP_020193689.1/1.4e-101/CCG-binding protein 1 [Aegilops tauschii subsp. tauschii]	XM_020338100.1/0.0/PREDICTED: Aegilops tauschii subsp. tauschii CCG-binding protein 1 (LOC109779476), mRNA	NA	NA	NA	PTHR36345/2.7E-84/--	biological_process:GO:0010183//pollen tube guidance;GO:0050832//defense response to fungus;GO:0009793//embryo development ending in seed dormancy;cellular_component:GO:0005634//nucleus;GO:0005829//cytosol;GO:0009507//chloroplast;molecular_function:GO:0036033//mediator complex binding;
CL24936.Contig2_All	1106	1276.37	3373.79	1.36765	2.53e-202	Up	8.27e-205	XP_019070939.1/9.0e-24/PREDICTED: glycine-rich cell wall structural protein 1.8-like [Solanum lycopersicum]	XM_020308283.1/0.0/PREDICTED: Aegilops tauschii subsp. tauschii glycine-rich cell wall structural protein 1.8-like (LOC109749321), mRNA	sp|P10496|GRP2_PHAVU/5.9e-24/Glycine-rich cell wall structural protein 1.8 OS=Phaseolus vulgaris PE=2 SV=1	osa:4324412/2.3e-15/transcription initiation factor TFIID subunit 15b; K13098 RNA-binding protein FUS	Hs19923466/9.0e-19/[A] KOG1869 Splicing coactivator SRm160/300, subunit SRm300	NA	cellular_component:GO:0016021//integral component of membrane;
CL1774.Contig5_All	1858	4804.97	2365.03	-1.05735	1.89e-196	Down	6.28e-199	XP_020189274.1/3.2e-223/fatty acid desaturase DES2-like [Aegilops tauschii subsp. tauschii] >XP_020189282.1 fatty acid desaturase DES2-like [Aegilops tauschii subsp. tauschii]	XM_020333693.1/0.0/PREDICTED: Aegilops tauschii subsp. tauschii fatty acid desaturase DES2-like (LOC109774922), transcript variant X2, mRNA	sp|P48631|FD6E2_SOYBN/1.4e-166/Omega-6 fatty acid desaturase, endoplasmic reticulum isozyme 2 OS=Glycine max GN=FAD2-2 PE=2 SV=1	bdi:100835723/5.8e-221/fatty acid desaturase DES2; K10256 omega-6 fatty acid desaturase / acyl-lipid omega-6 desaturase (Delta-12 desaturase) [EC:1.14.19.6 1.14.19.22]	At3g12120/3.0e-160/[I] TWOG0155 Oleate desaturase/linoleate desaturase	PTHR32100:SF13/4.9E-283/--	biological_process:GO:0006629//lipid metabolic process;cellular_component:GO:0016021//integral component of membrane;molecular_function:GO:0016717//oxidoreductase activity, acting on paired donors, with oxidation of a pair of donors resulting in the reduction of molecular oxygen to two molecules of water;
CL1782.Contig3_All	6143	4811.71	2374.78	-1.05343	1.55e-195	Down	5.16e-198	KQK07879.1/0.0e+00/hypothetical protein BRADI_2g38192, partial [Brachypodium distachyon]	XM_014896500.1/0.0/PREDICTED: Brachypodium distachyon putative disease resistance protein At3g14460 (LOC104585142), transcript variant X3, mRNA	sp|Q7XBQ9|RGA2_SOLBU/1.2e-73/Disease resistance protein RGA2 OS=Solanum bulbocastanum GN=RGA2 PE=1 SV=1	jcu:105630766/1.2e-97/putative disease resistance protein RGA1; K15078 structure-specific endonuclease subunit SLX1 [EC:3.6.1.-]	NA	PR00364/1.2E-14/Disease resistance protein signature	molecular_function:GO:0043531//ADP binding;
CL5376.Contig7_All	895	2802.13	1023.65	-1.48748	2.52e-195	Down	8.42e-198	BAJ89561.1/3.1e-14/predicted protein [Hordeum vulgare subsp. vulgare]	AK358347.1/0.0/Hordeum vulgare subsp. vulgare mRNA for predicted protein, complete cds, clone: NIASHv1074I17	NA	NA	NA	NA	NA
CL24936.Contig4_All	1229	933.05	2754.02	1.52684	8.7e-195	Up	2.92e-197	XP_017233298.1/1.9e-22/PREDICTED: glycine-rich cell wall structural protein 1.8-like [Daucus carota subsp. sativus]	XM_020308283.1/0.0/PREDICTED: Aegilops tauschii subsp. tauschii glycine-rich cell wall structural protein 1.8-like (LOC109749321), mRNA	sp|P10496|GRP2_PHAVU/5.6e-23/Glycine-rich cell wall structural protein 1.8 OS=Phaseolus vulgaris PE=2 SV=1	bdi:100833800/7.6e-12/serine/arginine-rich splicing factor SR45a-like; K12897 transformer-2 protein	Hs19923466/2.6e-19/[A] KOG1869 Splicing coactivator SRm160/300, subunit SRm300	NA	NA
CL6555.Contig3_All	2707	2873	1070	-1.45962	1.04e-194	Down	3.51e-197	XP_020159711.1/4.5e-218/serine/threonine-protein phosphatase 6 regulatory ankyrin repeat subunit A-like isoform X1 [Aegilops tauschii subsp. tauschii]	XM_020304123.1/0.0/PREDICTED: Aegilops tauschii subsp. tauschii protein ACCELERATED CELL DEATH 6-like (LOC109744985), transcript variant X6, mRNA	sp|Q9C7A2|Y3236_ARATH/1.6e-30/Ankyrin repeat-containing protein At3g12360 OS=Arabidopsis thaliana GN=At3g12360 PE=2 SV=1	mus:103997230/1.2e-62/serine/threonine-protein phosphatase 6 regulatory ankyrin repeat subunit A-like isoform X2; K15502 serine/threonine-protein phosphatase 6 regulatory ankyrin repeat subunit A	At1g03670/4.0e-52/[R] KOG0504 FOG: Ankyrin repeat	PS50088/9.458/Ankyrin repeat profile.	NA
CL4276.Contig10_All	1509	470.35	1901.9	1.98096	1.85e-193	Up	6.27e-196	XP_020150635.1/2.7e-15/zinc finger protein CONSTANS-LIKE 9-like isoform X2 [Aegilops tauschii subsp. tauschii]	XM_010229450.2/0.0/PREDICTED: Brachypodium distachyon zinc finger protein CONSTANS-LIKE 9-like (LOC100823662), transcript variant X2, mRNA	sp|Q9SSE5|COL9_ARATH/8.4e-13/Zinc finger protein CONSTANS-LIKE 9 OS=Arabidopsis thaliana GN=COL9 PE=2 SV=1	NA	At3g07650/2.2e-12/[R] LSE0152 A Flowering-time protein CONSTANS and related B-box Zn-finger family proteins	NA	cellular_component:GO:0005634//nucleus;molecular_function:GO:0008270//zinc ion binding;
CL25621.Contig4_All	3044	28	854.02	4.89609	3.24e-193	Up	1.1e-195	XP_020180434.1/0.0e+00/putative linoleate 9S-lipoxygenase 3 [Aegilops tauschii subsp. tauschii]	XM_020324845.1/0.0/PREDICTED: Aegilops tauschii subsp. tauschii putative linoleate 9S-lipoxygenase 3 (LOC109766078), mRNA	sp|P29250|LOX2_ORYSJ/0.0e+00/Linoleate 9S-lipoxygenase 2 OS=Oryza sativa subsp. japonica GN=LOX1.1 PE=2 SV=2	zma:542495/0.0e+00/lipoxygenase; K15718 linoleate 9S-lipoxygenase [EC:1.13.11.58]	At1g55020/1.5e-265/[I] TWOG0111 Lipoxygenase	PF01477/1.4E-12/PLAT/LH2 domain	molecular_function:GO:0016702//oxidoreductase activity, acting on single donors with incorporation of molecular oxygen, incorporation of two atoms of oxygen;GO:0046872//metal ion binding;
Unigene24343_All	2349	2556.31	886.81	-1.56204	1.71e-191	Down	5.88e-194	AAM13671.1/0.0e+00/fructan:fructan 6G-fructosyltransferase [Lolium perenne]	AB288057.1/0.0/Lolium perenne mRNA for fructan:fructan 6G-fructosyltransferase 2, complete cds	sp|Q9FSV7|SST_FESAR/0.0e+00/Sucrose:sucrose 1-fructosyltransferase OS=Festuca arundinacea GN=1-SST PE=1 SV=1	ats:F775_28817/4.4e-258/Beta-fructofuranosidase 1; K01193 beta-fructofuranosidase [EC:3.2.1.26]	At1g62660/6.7e-165/[G] KOG0228 Beta-fructofuranosidase (invertase)	PTHR31953/0.0/--	NA
Unigene29525_All	1345	1785.81	451.66	-2.01795	1.25e-190	Down	4.35e-193	ACX37414.1/6.6e-186/cytosolic heat shock protein 90.2 [Dactylis glomerata]	XM_020301926.1/0.0/PREDICTED: Aegilops tauschii subsp. tauschii heat shock protein 81-1 (LOC109742829), mRNA	sp|A2YWQ1|HSP81_ORYSI/8.1e-185/Heat shock protein 81-1 OS=Oryza sativa subsp. indica GN=HSP81-1 PE=2 SV=1	bdi:100840035/2.8e-185/heat shock protein 81-1-like; K04079 molecular chaperone HtpG	At5g56010/6.1e-179/[O] KOG0019 Molecular chaperone (HSP90 family)	NA	NA
CL3913.Contig1_All	1712	286.68	1496.82	2.34971	1.61e-188	Up	5.65e-191	NP_001142246.1/5.9e-208/chalcone synthase C2 [Zea mays] >P24825.1 RecName: Full=Chalcone synthase C2; AltName: Full=Naringenin-chalcone synthase C2 >CAA42764.1 chalcone synthase [Zea mays] >AAW56961.1 putative chalcone synthase C2-Idf-II [Zea mays] >AAW56962.1 putative chalcone synthase C2-Idf-I [Zea mays] >AAW56964.1 chalcone synthase [Zea mays] >ACN26676.1 unknown [Zea mays] >AQK57683.1 Chalcon…	AK248641.1/0.0/Hordeum vulgare subsp. vulgare cDNA clone: FLbaf170e07, mRNA sequence	sp|P24825|CHS2_MAIZE/3.2e-210/Chalcone synthase C2 OS=Zea mays GN=C2 PE=3 SV=1	zma:100274415/6.1e-209/c2, GRMZM2G422750, colorless2; chalcone synthase; K00660 chalcone synthase [EC:2.3.1.74]	At5g13930/4.7e-192/[Q] LSE0252 A Chalcone synthase	PTHR11877:SF27/4.6E-290/--	biological_process:GO:0009058//biosynthetic process;GO:0009813//flavonoid biosynthetic process;molecular_function:GO:0016210//naringenin-chalcone synthase activity;GO:0016747//transferase activity, transferring acyl groups other than amino-acyl groups;
CL1132.Contig3_All	1777	302.02	1528.09	2.30434	4.95e-188	Up	1.75e-190	XP_020155509.1/3.9e-186/zinc finger protein CONSTANS-LIKE 16 [Aegilops tauschii subsp. tauschii]	XM_020299920.1/0.0/PREDICTED: Aegilops tauschii subsp. tauschii zinc finger protein CONSTANS-LIKE 16 (LOC109740873), mRNA	sp|Q8RWD0|COL16_ARATH/1.8e-67/Zinc finger protein CONSTANS-LIKE 16 OS=Arabidopsis thaliana GN=COL16 PE=2 SV=2	egu:105038511/2.5e-11/serine/arginine-rich splicing factor SR45; K14325 RNA-binding protein with serine-rich domain 1	At1g25440/4.9e-67/[K] KOG1601 GATA-4/5/6 transcription factors	SM00336/6.3E-9/B-Box-type zinc finger	cellular_component:GO:0005634//nucleus;molecular_function:GO:0008270//zinc ion binding;
CL1611.Contig8_All	1144	694.88	2283.98	1.68204	8.58e-186	Up	3.07e-188	XP_020159801.1/2.0e-103/uncharacterized protein LOC109745074 [Aegilops tauschii subsp. tauschii]	XR_002228444.1/0.0/PREDICTED: Aegilops tauschii subsp. tauschii uncharacterized LOC109745074 (LOC109745074), transcript variant X2, misc_RNA	NA	ats:F775_04069/3.6e-104/Alpha-glucan water dikinase, chloroplastic; K08244 alpha-glucan, water dikinase [EC:2.7.9.4]	At5g23240/2.4e-22/[O] KOG0716 Molecular chaperone (DnaJ superfamily)	PS51379/7.391/4Fe-4S ferredoxin-type iron-sulfur binding domain profile.	NA
CL23761.Contig21_All	3009	1902.01	527.45	-1.8851	1.56e-185	Down	5.61e-188	XP_014758035.1/1.1e-124/PREDICTED: probable LRR receptor-like serine/threonine-protein kinase At3g47570 [Brachypodium distachyon] >KQJ92166.1 hypothetical protein BRADI_4g42020 [Brachypodium distachyon]	XM_014902549.1/0.0/PREDICTED: Brachypodium distachyon probable LRR receptor-like serine/threonine-protein kinase At3g47570 (LOC100823916), mRNA	sp|Q9FL28|FLS2_ARATH/1.2e-50/LRR receptor-like serine/threonine-protein kinase FLS2 OS=Arabidopsis thaliana GN=FLS2 PE=1 SV=1	mtr:MTR_4g094610/3.6e-55/LRR receptor-like kinase family protein; K13420 LRR receptor-like serine/threonine-protein kinase FLS2 [EC:2.7.11.1]	At5g46330/3.2e-50/[T] LSE0002 A Receptor protein kinase containing LRR repeats	PTHR27000:SF82/4.1E-136/--	NA
CL473.Contig1_All	7759	930.51	75.82	-3.65205	1.16e-184	Down	4.19e-187	KRH17852.1/1.4e-171/hypothetical protein GLYMA_13G021700, partial [Glycine max]	HG965134.1/0.0/Sartidia dewinteri 18S rRNA gene, ITS1, 5.8S rRNA gene, ITS2 and 26S rRNA gene, specimen voucher SD Williamson J: SDW698	NA	NA	Hs22053937/1.6e-08/[R] KOG1721 FOG: Zn-finger	PTHR33047/1.3E-113/--	NA
CL24221.Contig13_All	2298	4189.9	1993.74	-1.10612	2.43e-184	Down	8.85e-187	XP_003563611.1/0.0e+00/PREDICTED: heat shock cognate 70 kDa protein 2-like [Brachypodium distachyon] >KQK12434.1 hypothetical protein BRADI_1g03720 [Brachypodium distachyon]	AK248694.1/0.0/Hordeum vulgare subsp. vulgare cDNA clone: FLbaf5b01, mRNA sequence	sp|P27322|HSP72_SOLLC/0.0e+00/Heat shock cognate 70 kDa protein 2 OS=Solanum lycopersicum GN=HSC-2 PE=1 SV=1	bdi:100825082/0.0e+00/heat shock cognate 70 kDa protein 2-like; K03283 heat shock 70kDa protein 1/8	At5g02500/0.0e+00/[O] KOG0101 Molecular chaperones HSP70/HSC70, HSP70 superfamily	PS00329/-/Heat shock hsp70 proteins family signature 2.	biological_process:GO:0016567//protein ubiquitination;GO:0009644//response to high light intensity;GO:0009408//response to heat;GO:0042542//response to hydrogen peroxide;GO:0046686//response to cadmium ion;GO:0009617//response to bacterium;GO:0009615//response to virus;cellular_component:GO:0048046//apoplast;GO:0005829//cytosol;GO:0005739//mitochondrion;GO:0005886//plasma membrane;GO:0005774//vac…
CL10724.Contig5_All	2167	2510	886	-1.53699	1.22e-183	Down	4.47e-186	CDO33954.1/5.1e-265/cyp450 [Hordeum vulgare]	AK371361.1/0.0/Hordeum vulgare subsp. vulgare mRNA for predicted protein, complete cds, clone: NIASHv2132B01	sp|Q9SLP1|C78A9_ARATH/3.0e-181/Cytochrome P450 78A9 OS=Arabidopsis thaliana GN=CYP78A9 PE=2 SV=1	obr:102699428/4.1e-210/cytochrome P450 78A9-like; K20619 cytochrome P450 family 78 subfamily A	At3g61880/8.0e-181/[Q] KOG0156 Cytochrome P450 CYP2 subfamily	PR00385/4.6E-11/P450 superfamily signature	NA
CL3119.Contig7_All	1730	2394.88	818.85	-1.58296	6.42e-183	Down	2.37e-185	CAA78834.1/3.3e-190/(1-3, 1-4)-beta-glucanase [Avena sativa]	Z15131.1/0.0/A.sativa mRNA for beta glucanase	sp|P12257|GUB2_HORVU/7.0e-165/Lichenase-2 (Fragment) OS=Hordeum vulgare PE=1 SV=1	zma:103652987/2.7e-55/glucan endo-1,3-beta-glucosidase 6-like; K19893 glucan endo-1,3-beta-glucosidase 5/6 [EC:3.2.1.39]	At3g57270/1.9e-76/[MVG] LSE0111 A beta-1, 3 glucanase	NA	biological_process:GO:0005975//carbohydrate metabolic process;cellular_component:GO:0046658//anchored component of plasma membrane;molecular_function:GO:0004553//hydrolase activity, hydrolyzing O-glycosyl compounds;GO:0030247//polysaccharide binding;
CL18521.Contig3_All	1488	1990	591	-1.78622	2.29e-180	Down	8.51e-183	XP_020156976.1/1.5e-127/uncharacterized protein At1g01500-like [Aegilops tauschii subsp. tauschii] >EMT32682.1 hypothetical protein F775_32600 [Aegilops tauschii]	XM_020301387.1/0.0/PREDICTED: Aegilops tauschii subsp. tauschii uncharacterized protein At1g01500-like (LOC109742298), mRNA	sp|Q8GUH2|Y1015_ARATH/1.3e-37/Uncharacterized protein At1g01500 OS=Arabidopsis thaliana GN=At1g01500 PE=2 SV=1	obr:102718644/2.4e-07/peroxidase 18-like; K00430 peroxidase [EC:1.11.1.7]	Hs19923466/3.0e-09/[A] KOG1869 Splicing coactivator SRm160/300, subunit SRm300	PTHR10996:SF136/3.8E-41/--	cellular_component:GO:0016021//integral component of membrane;
CL7336.Contig3_All	779	787.83	2391.89	1.56752	7.95e-176	Up	3.02e-178	XP_010229320.1/1.6e-22/PREDICTED: uncharacterized protein LOC104581898 [Brachypodium distachyon] >KQK13021.1 hypothetical protein BRADI_1g07495 [Brachypodium distachyon]	XM_010231018.2/0.0/PREDICTED: Brachypodium distachyon uncharacterized LOC104581898 (LOC104581898), mRNA	NA	NA	NA	NA	NA
CL9246.Contig12_All	2193	566.53	1991.25	1.77877	3.51e-175	Up	1.34e-177	P22220.1/5.0e-308/RecName: Full=Arginine decarboxylase; Short=ADC; Short=ARGDC >CAA40137.1 arginine decarboxylase [Avena sativa]	X56802.1/0.0/Oat spe1 mRNA for arginine decarboxylase (EC 4.1.1.19)	sp|P22220|SPE1_AVESA/2.7e-310/Arginine decarboxylase OS=Avena sativa GN=SPE1 PE=1 SV=1	dosa:Os04t0107600-01/7.0e-250/Os04g0107600; Arginine decarboxylase (EC 4.1.1.19).; K01583 arginine decarboxylase [EC:4.1.1.19]	NA	PF02784/2.4E-32/Pyridoxal-dependent decarboxylase, pyridoxal binding domain	biological_process:GO:0008295//spermidine biosynthetic process;GO:0009446//putrescine biosynthetic process;GO:0006527//arginine catabolic process;molecular_function:GO:0008792//arginine decarboxylase activity;
Unigene29559_All	3789	2263.61	771.97	-1.58669	1.75e-173	Down	6.74e-176	BAJ97563.1/3.3e-283/predicted protein [Hordeum vulgare subsp. vulgare]	GU593320.1/0.0/Triticum aestivum cultivar Luohan 2 leucine-rich repeat protein mRNA, complete cds	sp|C0LGT6|EFR_ARATH/4.9e-126/LRR receptor-like serine/threonine-protein kinase EFR OS=Arabidopsis thaliana GN=EFR PE=1 SV=1	osa:107276510/3.3e-130/Xa21; probable LRR receptor-like serine/threonine-protein kinase At3g47570; K13437 receptor kinase-like protein	At5g20480/1.3e-125/[T] LSE0002 A Receptor protein kinase containing LRR repeats	PF13855/2.2E-7/Leucine rich repeat	NA
CL7671.Contig3_All	3791	3875.44	1835.26	-1.11305	3.09e-172	Down	1.19e-174	XP_020184771.1/0.0e+00/receptor kinase-like protein Xa21 isoform X1 [Aegilops tauschii subsp. tauschii]	AK366360.1/0.0/Hordeum vulgare subsp. vulgare mRNA for predicted protein, complete cds, clone: NIASHv2042E12	sp|C0LGP4|Y3475_ARATH/1.1e-194/Probable LRR receptor-like serine/threonine-protein kinase At3g47570 OS=Arabidopsis thaliana GN=At3g47570 PE=2 SV=1	osa:107276510/6.7e-208/Xa21; probable LRR receptor-like serine/threonine-protein kinase At3g47570; K13437 receptor kinase-like protein	At3g47110/3.1e-204/[T] LSE0002 A Receptor protein kinase containing LRR repeats	PTHR27000:SF82/0.0/--	NA
CL2768.Contig6_All	1062	76	900.35	3.53174	4.43e-170	Up	1.73e-172	XP_003558665.1/2.3e-64/PREDICTED: protein TIFY 10A-like [Brachypodium distachyon] >KQK23309.1 hypothetical protein BRADI_1g72590 [Brachypodium distachyon]	AK373818.1/0.0/Hordeum vulgare subsp. vulgare mRNA for predicted protein, complete cds, clone: NIASHv3044H12	sp|Q9LMA8|TI10A_ARATH/3.1e-14/Protein TIFY 10A OS=Arabidopsis thaliana GN=TIFY10A PE=1 SV=1	bdi:100834439/2.3e-65/protein TIFY 10A-like; K13464 jasmonate ZIM domain-containing protein	At1g19180/8.3e-14/[S] LSE0151 A Uncharacterized protein	NA	biological_process:GO:0009611//response to wounding;GO:0031347//regulation of defense response;GO:2000022//regulation of jasmonic acid mediated signaling pathway;GO:1903507//negative regulation of nucleic acid-templated transcription;cellular_component:GO:0005634//nucleus;molecular_function:GO:0003714//transcription corepressor activity;
CL12372.Contig1_All	1656	261.1	1351.49	2.3372	3.78e-169	Up	1.49e-171	XP_003577758.1/1.4e-214/PREDICTED: aldehyde dehydrogenase family 3 member H1-like [Brachypodium distachyon] >KQJ89119.1 hypothetical protein BRADI_4g23620 [Brachypodium distachyon]	XM_020319473.1/0.0/PREDICTED: Aegilops tauschii subsp. tauschii aldehyde dehydrogenase family 3 member I1, chloroplastic-like (LOC109760664), mRNA	sp|Q70DU8|AL3H1_ARATH/9.1e-154/Aldehyde dehydrogenase family 3 member H1 OS=Arabidopsis thaliana GN=ALDH3H1 PE=1 SV=2	bdi:100827821/1.4e-215/aldehyde dehydrogenase family 3 member H1-like; K00128 aldehyde dehydrogenase (NAD+) [EC:1.2.1.3]	At1g44170/2.4e-153/[C] KOG2456 Aldehyde dehydrogenase	PF00171/1.8E-75/Aldehyde dehydrogenase family	biological_process:GO:0006081//cellular aldehyde metabolic process;molecular_function:GO:0004030//aldehyde dehydrogenase [NAD(P)+] activity;
Unigene7144_All	1280	37	782	4.36689	4.34e-169	Up	1.71e-171	EMS47225.1/2.9e-122/hypothetical protein TRIUR3_25909 [Triticum urartu]	XM_014040568.1/0.0/Monoraphidium neglectum histone deacetylase 6/10 mRNA	sp|A2WMH2|GOS9_ORYSI/3.1e-24/Protein GOS9 OS=Oryza sativa subsp. indica GN=GOS9 PE=2 SV=1	adu:107486671/3.5e-07/chaperone protein ClpB3, chloroplastic-like; K03695 ATP-dependent Clp protease ATP-binding subunit ClpB	At1g19720_2/2.0e-09/[R] TWOG0094 Lectins containing Jacalin domain	PF03018/7.1E-27/Dirigent-like protein	NA
Unigene18941_All	3718	2802.11	1129.8	-1.34512	8.02e-168	Down	3.18e-170	XP_002452447.1/8.2e-162/receptor kinase-like protein Xa21 [Sorghum bicolor] >EES05423.1 hypothetical protein SORBI_3004G214900 [Sorghum bicolor]	HG670306.1/0.0/Triticum aestivum chromosome 3B, genomic scaffold, cultivar Chinese Spring	sp|C0LGT6|EFR_ARATH/7.7e-92/LRR receptor-like serine/threonine-protein kinase EFR OS=Arabidopsis thaliana GN=EFR PE=1 SV=1	aly:ARALYDRAFT_488953/5.8e-95/EFR; EF-TU receptor; K13428 LRR receptor-like serine/threonine-protein kinase EFR [EC:2.7.11.1]	At3g47110/2.4e-92/[T] LSE0002 A Receptor protein kinase containing LRR repeats	PTHR27000:SF82/1.5E-205/--	cellular_component:GO:0016021//integral component of membrane;molecular_function:GO:0005524//ATP binding;GO:0004672//protein kinase activity;
Unigene6725_All	1009	743.58	2266.88	1.57347	1.46e-167	Up	5.81e-170	XP_020193333.1/1.3e-72/low molecular mass early light-inducible protein HV90, chloroplastic-like [Aegilops tauschii subsp. tauschii]	XM_020337744.1/0.0/PREDICTED: Aegilops tauschii subsp. tauschii low molecular mass early light-inducible protein HV90, chloroplastic-like (LOC109779108), mRNA	sp|P14897|ELI9_HORVU/7.7e-71/Low molecular mass early light-inducible protein HV90, chloroplastic OS=Hordeum vulgare PE=2 SV=1	NA	NA	NA	NA
CL2042.Contig4_All	1400	27.86	747.69	4.7115	5.23e-167	Up	2.09e-169	XP_020160196.1/6.5e-128/transcription factor bHLH35-like [Aegilops tauschii subsp. tauschii]	XM_020304607.1/0.0/PREDICTED: Aegilops tauschii subsp. tauschii transcription factor bHLH35-like (LOC109745485), mRNA	sp|Q2HIV9|BH035_ARATH/7.7e-45/Transcription factor bHLH35 OS=Arabidopsis thaliana GN=BHLH35 PE=2 SV=1	mus:103990620/5.5e-14/transcription factor MYC2-like; K13422 transcription factor MYC2	At5g57150/4.7e-41/[KT] LSE0107 A bHLH transcription factor	PTHR11514/3.7E-59/--	molecular_function:GO:0046983//protein dimerization activity;
Unigene7291_All	907	522.28	1847.41	1.78793	1.1e-163	Up	4.45e-166	BAJ91644.1/7.3e-56/predicted protein [Hordeum vulgare subsp. vulgare]	AK360435.1/0.0/Hordeum vulgare subsp. vulgare mRNA for predicted protein, complete cds, clone: NIASHv1118C11	sp|P14897|ELI9_HORVU/4.3e-57/Low molecular mass early light-inducible protein HV90, chloroplastic OS=Hordeum vulgare PE=2 SV=1	NA	NA	NA	NA
CL22519.Contig2_All	1144	117	983	3.03601	6.02e-163	Up	2.45e-165	XP_020186549.1/1.1e-88/chlorophyllase-2, chloroplastic-like [Aegilops tauschii subsp. tauschii]	BT066154.1/0.0/Zea mays full-length cDNA clone ZM_BFc0035L04 mRNA, complete cds	sp|Q9LE89|CLH0_CHEAL/2.6e-54/Chlorophyllase type 0 OS=Chenopodium album GN=CACLH PE=1 SV=1	bdi:100835336/1.5e-86/chlorophyllase type 0-like; K08099 chlorophyllase [EC:3.1.1.14]	At5g43860/1.2e-50/[H] LSE0377 A Chlorophyllase	PF07224/2.3E-92/Chlorophyllase	NA
CL1258.Contig9_All	1767	3298.16	1482.55	-1.18826	9.2e-163	Down	3.76e-165	KQK99918.1/1.3e-186/hypothetical protein SETIT_009880mg [Setaria italica]	AK249360.1/0.0/Hordeum vulgare subsp. vulgare cDNA clone: FLbaf28e04, mRNA sequence	sp|Q8S340|PPA22_ARATH/5.7e-146/Purple acid phosphatase 22 OS=Arabidopsis thaliana GN=PAP22 PE=2 SV=1	apro:F751_3712/3.3e-24/putative inactive purple acid phosphatase 27; K14407 cleavage stimulation factor subunit 2	At3g52810/9.2e-143/[G] KOG1378 Purple acid phosphatase	PF00149/3.3E-22/Calcineurin-like phosphoesterase	cellular_component:GO:0016021//integral component of membrane;molecular_function:GO:0046872//metal ion binding;GO:0003993//acid phosphatase activity;
CL657.Contig20_All	2687	1405.76	326.98	-2.13875	1.15e-161	Down	4.74e-164	BAO09621.1/1.4e-256/fructosyltransferase [Phleum pratense]	AB822634.1/0.0/Phleum pratense PpFT2 mRNA for fructosyltransferase, complete cds	sp|Q9FSV7|SST_FESAR/6.8e-199/Sucrose:sucrose 1-fructosyltransferase OS=Festuca arundinacea GN=1-SST PE=1 SV=1	ats:F775_27596/2.0e-230/6(G)-fructosyltransferase; K01193 beta-fructofuranosidase [EC:3.2.1.26]	At1g12240/3.1e-142/[G] KOG0228 Beta-fructofuranosidase (invertase)	PTHR31953:SF10/4.1E-303/--	NA
CL244.Contig23_All	2897	3335.75	1525.39	-1.16351	3.43e-159	Down	1.42e-161	BAJ95846.1/6.5e-199/predicted protein [Hordeum vulgare subsp. vulgare]	XM_020293038.1/0.0/PREDICTED: Aegilops tauschii subsp. tauschii stAR-related lipid transfer protein 7, mitochondrial-like (LOC109733827), mRNA	sp|Q0J0H4|ODPB2_ORYSJ/1.2e-60/Pyruvate dehydrogenase E1 component subunit beta-2, mitochondrial OS=Oryza sativa subsp. japonica GN=Os09g0509200 PE=2 SV=1	zma:542607/1.6e-60/GRMZM2G128121; pyruvate dehydrogenase E1 beta subunit; K00162 pyruvate dehydrogenase E1 component beta subunit [EC:1.2.4.1]	At1g64720/9.9e-126/[I] KOG2761 START domain-containing proteins involved in steroidogenesis/phosphatidylcholine transfer	PTHR19308/3.7E-188/--	cellular_component:GO:0016021//integral component of membrane;GO:0005773//vacuole;molecular_function:GO:0008289//lipid binding;
CL7339.Contig9_All	2314	1084.36	2770.98	1.31888	3.51e-157	Up	1.48e-159	XP_020149402.1/4.3e-270/probable polyamine oxidase 4 [Aegilops tauschii subsp. tauschii]	XM_020293813.1/0.0/PREDICTED: Aegilops tauschii subsp. tauschii probable polyamine oxidase 4 (LOC109734611), mRNA	sp|Q9SKX5|PAO2_ARATH/4.5e-167/Probable polyamine oxidase 2 OS=Arabidopsis thaliana GN=PAO2 PE=2 SV=1	bdi:100840588/3.2e-261/probable polyamine oxidase 4; K17839 polyamine oxidase [EC:1.5.3.17 1.5.3.-]	At2g43020/1.2e-166/[Q] KOG0029 Amine oxidase	PTHR10742/0.0/--	molecular_function:GO:0016491//oxidoreductase activity;
CL23991.Contig6_All	893	369.88	1514.5	1.99904	6.45e-156	Up	2.75e-158	XP_020197458.1/6.3e-52/uncharacterized protein LOC109783267 [Aegilops tauschii subsp. tauschii]	AK334058.1/0.0/Triticum aestivum cDNA, clone: SET2_D17, cultivar: Chinese Spring	sp|Q9SEE9|SR45_ARATH/3.1e-07/Arginine/serine-rich protein 45 OS=Arabidopsis thaliana GN=SR45 PE=1 SV=1	bna:106405802/4.1e-07/serine/arginine repetitive matrix protein 1-like; K13171 serine/arginine repetitive matrix protein 1	At2g29210/8.3e-07/[AR] KOG2146 Splicing coactivator SRm160/300, subunit SRm160 (contains PWI domain)	NA	biological_process:GO:0015979//photosynthesis;cellular_component:GO:0009535//chloroplast thylakoid membrane;GO:0009523//photosystem II;GO:0016021//integral component of membrane;molecular_function:GO:0019904//protein domain specific binding;
CL4276.Contig11_All	2431	945.78	2534.69	1.38756	2.12e-155	Up	9.03e-158	XP_003563937.1/9.3e-207/PREDICTED: zinc finger protein CONSTANS-LIKE 9-like isoform X1 [Brachypodium distachyon] >KQK18548.1 hypothetical protein BRADI_1g43220 [Brachypodium distachyon]	XM_020295045.1/0.0/PREDICTED: Aegilops tauschii subsp. tauschii zinc finger protein CONSTANS-LIKE 9-like (LOC109735840), transcript variant X1, mRNA	sp|Q9SSE5|COL9_ARATH/6.1e-98/Zinc finger protein CONSTANS-LIKE 9 OS=Arabidopsis thaliana GN=COL9 PE=2 SV=1	brp:103846381/3.8e-15/CONST-BR-1; zinc finger protein CONSTANS; K12135 zinc finger protein CONSTANS	At3g07650/1.6e-97/[R] LSE0152 A Flowering-time protein CONSTANS and related B-box Zn-finger family proteins	PTHR31717:SF6/5.7E-274/--	cellular_component:GO:0005634//nucleus;molecular_function:GO:0008270//zinc ion binding;
CL23761.Contig15_All	2877	733.56	46.67	-4.00902	5.03e-155	Down	2.16e-157	XP_015622953.1/1.4e-297/PREDICTED: putative receptor-like protein kinase At3g47110 [Oryza sativa Japonica Group] >XP_015622954.1 PREDICTED: putative receptor-like protein kinase At3g47110 [Oryza sativa Japonica Group] >BAD19470.1 putative protein kinase Xa21, receptor type precursor [Oryza sativa Japonica Group] >BAF09346.1 Os02g0615800 [Oryza sativa Japonica Group] >EAZ23815.1 hypothetical prote…	HG670306.1/0.0/Triticum aestivum chromosome 3B, genomic scaffold, cultivar Chinese Spring	sp|C0LGP4|Y3475_ARATH/7.1e-178/Probable LRR receptor-like serine/threonine-protein kinase At3g47570 OS=Arabidopsis thaliana GN=At3g47570 PE=2 SV=1	dosa:Os11t0569733-00/2.2e-171/Os11g0569733; Similar to Leucine Rich Repeat family protein.; K13437 receptor kinase-like protein	At3g47570/1.4e-177/[T] LSE0002 A Receptor protein kinase containing LRR repeats	SM00369/120.0/Leucine-rich repeats, typical (most populated) subfamily	cellular_component:GO:0016021//integral component of membrane;molecular_function:GO:0004674//protein serine/threonine kinase activity;GO:0005524//ATP binding;GO:0004672//protein kinase activity;
CL5206.Contig11_All	2289	26.19	691.73	4.68844	3.11e-154	Up	1.34e-156	BAJ87077.1/3.6e-107/predicted protein [Hordeum vulgare subsp. vulgare]	XM_020302184.1/0.0/PREDICTED: Aegilops tauschii subsp. tauschii methylsterol monooxygenase 1-2-like (LOC109743100), mRNA	sp|Q1EC69|SMO12_ARATH/1.0e-70/Methylsterol monooxygenase 1-2 OS=Arabidopsis thaliana GN=SMO1-2 PE=2 SV=1	bdi:100830254/7.4e-101/methylsterol monooxygenase 1-2; K14423 4,4-dimethyl-9beta,19-cyclopropylsterol-4alpha-methyl oxidase [EC:1.14.13.72]	At4g22750_1/3.0e-69/[I] KOG0873 C-4 sterol methyl oxidase	PTHR11863:SF51/1.1E-59/--	biological_process:GO:0016126//sterol biosynthetic process;cellular_component:GO:0005789//endoplasmic reticulum membrane;molecular_function:GO:0000254//C-4 methylsterol oxidase activity;GO:0005506//iron ion binding;
CL1258.Contig2_All	1821	1701.53	511.86	-1.76769	5.12e-152	Down	2.22e-154	KQK99918.1/2.6e-185/hypothetical protein SETIT_009880mg [Setaria italica]	AK249360.1/0.0/Hordeum vulgare subsp. vulgare cDNA clone: FLbaf28e04, mRNA sequence	sp|Q8S340|PPA22_ARATH/1.1e-147/Purple acid phosphatase 22 OS=Arabidopsis thaliana GN=PAP22 PE=2 SV=1	apro:F751_3712/2.3e-20/putative inactive purple acid phosphatase 27; K14407 cleavage stimulation factor subunit 2	At3g52810/2.1e-142/[G] KOG1378 Purple acid phosphatase	PF14008/4.0E-16/Iron/zinc purple acid phosphatase-like protein C	cellular_component:GO:0016021//integral component of membrane;molecular_function:GO:0046872//metal ion binding;GO:0003993//acid phosphatase activity;
CL25647.Contig3_All	1344	737.19	53	-3.83265	2.33e-151	Down	1.02e-153	XP_020178664.1/4.8e-112/uncharacterized protein LOC109764229 [Aegilops tauschii subsp. tauschii]	XM_020323075.1/0.0/PREDICTED: Aegilops tauschii subsp. tauschii uncharacterized LOC109764229 (LOC109764229), mRNA	sp|P24152|EXTN_SORBI/1.6e-10/Extensin OS=Sorghum bicolor GN=HRGP PE=3 SV=1	dosa:Os04t0498700-01/1.7e-12/Os04g0498700; Haem peroxidase family protein.; K00430 peroxidase [EC:1.11.1.7]	Hs4505285/6.2e-14/[WV] KOG1216 von Willebrand factor and related coagulation proteins	PF04450/7.3E-29/Peptidase of plants and bacteria	NA
CL1258.Contig4_All	1223	1329.42	317.87	-2.09897	2.67e-149	Down	1.18e-151	KQK99917.1/7.6e-141/hypothetical protein SETIT_009880mg [Setaria italica]	AK249360.1/0.0/Hordeum vulgare subsp. vulgare cDNA clone: FLbaf28e04, mRNA sequence	sp|Q9LXI4|PPA21_ARATH/3.3e-116/Purple acid phosphatase 21 OS=Arabidopsis thaliana GN=PAP21 PE=2 SV=1	apro:F751_3712/9.6e-23/putative inactive purple acid phosphatase 27; K14407 cleavage stimulation factor subunit 2	At3g52810/8.7e-116/[G] KOG1378 Purple acid phosphatase	PTHR22953:SF36/2.6E-195/--	molecular_function:GO:0046872//metal ion binding;GO:0003993//acid phosphatase activity;
CL7336.Contig2_All	600	706.62	2095.42	1.53356	3.47e-149	Up	1.54e-151	XP_020193694.1/1.9e-23/uncharacterized protein LOC109779480 [Aegilops tauschii subsp. tauschii]	XM_010231018.2/0.0/PREDICTED: Brachypodium distachyon uncharacterized LOC104581898 (LOC104581898), mRNA	NA	NA	NA	NA	NA
Unigene31558_All	1352	25	666	4.70085	1.21e-148	Up	5.37e-151	EMS47225.1/1.4e-122/hypothetical protein TRIUR3_25909 [Triticum urartu]	XM_014040568.1/0.0/Monoraphidium neglectum histone deacetylase 6/10 mRNA	sp|A2WMH2|GOS9_ORYSI/1.1e-24/Protein GOS9 OS=Oryza sativa subsp. indica GN=GOS9 PE=2 SV=1	adu:107486671/8.1e-07/chaperone protein ClpB3, chloroplastic-like; K03695 ATP-dependent Clp protease ATP-binding subunit ClpB	At1g19720_2/5.4e-10/[R] TWOG0094 Lectins containing Jacalin domain	PTHR21495/1.0E-53/--	NA
CL20628.Contig5_All	1499	115.19	917.51	2.95903	2.17e-148	Up	9.67e-151	AHG29011.1/1.8e-107/LUX-B [Triticum aestivum] >BAW18775.1 PHYTOCLOCK 1 [Triticum aestivum] >BAW18777.1 PHYTOCLOCK 1 [Triticum aestivum]	AB773825.1/0.0/Triticum monococcum subsp. aegilopoides WPCL1 gene for PHYTOCLOCK 1, complete cds	sp|Q94DH3|PCL1_ORYSJ/7.7e-75/Transcription factor PCL1 OS=Oryza sativa subsp. japonica GN=PCL1 PE=2 SV=1	mpp:MICPUCDRAFT_52653/9.6e-25/g2-like myb-transcription factor with a n-terminal response regulator receiver domain; K14491 two-component response regulator ARR-B family	At3g46640/8.6e-57/[RK] LSE0452 A MYB transcription factor	PS51294/10.445/Myb-type HTH DNA-binding domain profile.	NA
Unigene35392_All	2317	953.44	2499.06	1.35549	7.41e-148	Up	3.32e-150	XP_020151431.1/3.3e-270/protein NRT1/ PTR FAMILY 2.11-like [Aegilops tauschii subsp. tauschii] >EMT08635.1 Peptide transporter PTR1 [Aegilops tauschii]	AK334628.1/0.0/Triticum aestivum cDNA, clone: WT010_I09, cultivar: Chinese Spring	sp|Q9LV10|PTR53_ARATH/2.3e-171/Protein NRT1/ PTR FAMILY 2.11 OS=Arabidopsis thaliana GN=NPF2.11 PE=1 SV=1	mus:103984988/4.9e-193/protein NRT1/ PTR FAMILY 2.11-like; K14638 solute carrier family 15 (peptide/histidine transporter), member 3/4	At5g62680/6.2e-171/[E] KOG1237 H+/oligopeptide symporter	PTHR11654:SF59/0.0/--	NA
CL6242.Contig2_All	2432	2142.64	789.12	-1.47575	1.24e-147	Down	5.59e-150	BAJ87949.1/1.1e-234/predicted protein [Hordeum vulgare subsp. vulgare]	AK356734.1/0.0/Hordeum vulgare subsp. vulgare mRNA for predicted protein, complete cds, clone: NIASHv1039C23	NA	NA	NA	PTHR33334/3.0E-139/--	NA
Unigene7352_All	1032	93.17	852.79	3.15958	1.07e-146	Up	4.86e-149	XP_020183540.1/5.2e-74/low molecular mass early light-inducible protein HV60, chloroplastic [Aegilops tauschii subsp. tauschii]	XM_020337744.1/0.0/PREDICTED: Aegilops tauschii subsp. tauschii low molecular mass early light-inducible protein HV90, chloroplastic-like (LOC109779108), mRNA	sp|P14897|ELI9_HORVU/2.0e-74/Low molecular mass early light-inducible protein HV90, chloroplastic OS=Hordeum vulgare PE=2 SV=1	NA	NA	NA	NA
CL2067.Contig5_All	956	48.01	720.07	3.87205	2.53e-145	Up	1.15e-147	XP_020180701.1/1.1e-131/lipoxygenase 2.3, chloroplastic [Aegilops tauschii subsp. tauschii]	XM_020325112.1/0.0/PREDICTED: Aegilops tauschii subsp. tauschii lipoxygenase 2.3, chloroplastic (LOC109766344), mRNA	sp|Q8GSM2|LOX23_HORVU/2.2e-131/Lipoxygenase 2.3, chloroplastic OS=Hordeum vulgare GN=LOX2.3 PE=1 SV=1	bdi:100832776/1.3e-123/lipoxygenase 2.3, chloroplastic; K00454 lipoxygenase [EC:1.13.11.12]	At3g45140/1.0e-47/[I] TWOG0111 Lipoxygenase	PS51393/39.018/Lipoxygenase iron-binding catalytic domain profile.	biological_process:GO:0031408//oxylipin biosynthetic process;molecular_function:GO:0016702//oxidoreductase activity, acting on single donors with incorporation of molecular oxygen, incorporation of two atoms of oxygen;GO:0046872//metal ion binding;
CL26004.Contig2_All	1048	52.86	730.7	3.75435	2.06e-144	Up	9.44e-147	XP_003571227.1/1.4e-130/PREDICTED: lipoxygenase 2.3, chloroplastic [Brachypodium distachyon] >KQJ93838.1 hypothetical protein BRADI_3g07000 [Brachypodium distachyon]	AK370754.1/0.0/Hordeum vulgare subsp. vulgare mRNA for predicted protein, complete cds, clone: NIASHv2116F14	sp|Q8GSM2|LOX23_HORVU/1.8e-131/Lipoxygenase 2.3, chloroplastic OS=Hordeum vulgare GN=LOX2.3 PE=1 SV=1	ats:F775_28526/5.3e-131/Lipoxygenase 2.3, chloroplastic; K00454 lipoxygenase [EC:1.13.11.12]	At3g45140/1.6e-89/[I] TWOG0111 Lipoxygenase	PF00305/5.0E-105/Lipoxygenase	biological_process:GO:0031408//oxylipin biosynthetic process;molecular_function:GO:0016702//oxidoreductase activity, acting on single donors with incorporation of molecular oxygen, incorporation of two atoms of oxygen;GO:0046872//metal ion binding;
Unigene5594_All	981	1392	363	-1.97379	2.25e-144	Down	1.04e-146	BAJ90863.1/1.3e-45/predicted protein [Hordeum vulgare subsp. vulgare]	AK248355.1/0.0/Hordeum vulgare subsp. vulgare cDNA clone: FLbaf82i12, mRNA sequence	sp|Q39176|ERLI1_ARATH/4.1e-29/Lipid transfer protein EARLI 1 OS=Arabidopsis thaliana GN=EARLI1 PE=1 SV=1	bvg:104906049/6.3e-25/ubiquitin carboxyl-terminal hydrolase 36; K11855 ubiquitin carboxyl-terminal hydrolase 36/42 [EC:3.4.19.12]	At4g15160_1/8.2e-32/[R] LSE0121 A AAI domain	NA	NA
Unigene22084_All	3139	1980.04	701.47	-1.53175	3.7e-144	Down	1.71e-146	XP_014758035.1/2.1e-158/PREDICTED: probable LRR receptor-like serine/threonine-protein kinase At3g47570 [Brachypodium distachyon] >KQJ92166.1 hypothetical protein BRADI_4g42020 [Brachypodium distachyon]	NA	sp|C0LGP4|Y3475_ARATH/4.1e-70/Probable LRR receptor-like serine/threonine-protein kinase At3g47570 OS=Arabidopsis thaliana GN=At3g47570 PE=2 SV=1	mtr:MTR_4g094610/5.6e-75/LRR receptor-like kinase family protein; K13420 LRR receptor-like serine/threonine-protein kinase FLS2 [EC:2.7.11.1]	At3g47110/3.7e-70/[T] LSE0002 A Receptor protein kinase containing LRR repeats	PTHR27000/7.2E-177/--	cellular_component:GO:0016021//integral component of membrane;molecular_function:GO:0005524//ATP binding;GO:0004672//protein kinase activity;
CL1857.Contig13_All	821	148.15	978.55	2.68891	1.61e-143	Up	7.49e-146	XP_015620383.1/3.5e-41/PREDICTED: non-specific lipid-transfer protein 2B [Oryza sativa Japonica Group] >Q2QYL2.1 RecName: Full=Non-specific lipid-transfer protein 2B; Short=LTP 2B; AltName: Full=LTP B1; Flags: Precursor >ABA96283.1 Nonspecific lipid-transfer protein 2 precursor, putative, expressed [Oryza sativa Japonica Group] >EAZ19434.1 hypothetical protein OsJ_34995 [Oryza sativa Japonica Gro…	XM_020316665.1/0.0/PREDICTED: Aegilops tauschii subsp. tauschii non-specific lipid-transfer protein 1-like (LOC109757831), mRNA	sp|Q2QYL2|NLT2B_ORYSJ/1.9e-43/Non-specific lipid-transfer protein 2B OS=Oryza sativa subsp. japonica GN=LTP2-B PE=2 SV=1	dosa:Os04t0498700-01/3.1e-09/Os04g0498700; Haem peroxidase family protein.; K00430 peroxidase [EC:1.11.1.7]	At2g38540/6.9e-24/[I] LSE0123 A Lipid transfer protein type 1	NA	biological_process:GO:0006869//lipid transport;cellular_component:GO:0016020//membrane;molecular_function:GO:0008289//lipid binding;
CL26004.Contig4_All	3239	1309.71	3025.26	1.17313	7.96e-143	Up	3.74e-145	XP_020180701.1/0.0e+00/lipoxygenase 2.3, chloroplastic [Aegilops tauschii subsp. tauschii]	AK370754.1/0.0/Hordeum vulgare subsp. vulgare mRNA for predicted protein, complete cds, clone: NIASHv2116F14	sp|Q8GSM2|LOX23_HORVU/0.0e+00/Lipoxygenase 2.3, chloroplastic OS=Hordeum vulgare GN=LOX2.3 PE=1 SV=1	bdi:100832776/0.0e+00/lipoxygenase 2.3, chloroplastic; K00454 lipoxygenase [EC:1.13.11.12]	At3g45140/3.8e-259/[I] TWOG0111 Lipoxygenase	PTHR11771/0.0/--	biological_process:GO:0031408//oxylipin biosynthetic process;molecular_function:GO:0016702//oxidoreductase activity, acting on single donors with incorporation of molecular oxygen, incorporation of two atoms of oxygen;GO:0046872//metal ion binding;
Unigene8170_All	1131	1120	229	-2.32476	1.07e-142	Down	5.06e-145	XP_003570601.1/2.4e-96/PREDICTED: 24.1 kDa heat shock protein, mitochondrial isoform X2 [Brachypodium distachyon] >KQK01814.1 hypothetical protein BRADI_3g58590 [Brachypodium distachyon]	XM_003570553.3/0.0/PREDICTED: Brachypodium distachyon 24.1 kDa heat shock protein, mitochondrial (LOC100843879), transcript variant X2, mRNA	sp|Q6Z7V2|HS24M_ORYSJ/3.9e-87/24.1 kDa heat shock protein, mitochondrial OS=Oryza sativa subsp. japonica GN=HSP24.1 PE=2 SV=1	bdi:100843879/2.4e-97/24.1 kDa heat shock protein, mitochondrial; K13993 HSP20 family protein	At5g51440/3.0e-38/[O] KOG0710 Molecular chaperone (small heat-shock protein Hsp26/Hsp42)	PF00011/1.9E-15/Hsp20/alpha crystallin family	biological_process:GO:0006970//response to osmotic stress;GO:0009408//response to heat;cellular_component:GO:0005739//mitochondrion;molecular_function:GO:0051082//unfolded protein binding;
CL3913.Contig2_All	1668	183.2	1053.94	2.48962	5.41e-142	Up	2.56e-144	NP_001142246.1/5.8e-208/chalcone synthase C2 [Zea mays] >P24825.1 RecName: Full=Chalcone synthase C2; AltName: Full=Naringenin-chalcone synthase C2 >CAA42764.1 chalcone synthase [Zea mays] >AAW56961.1 putative chalcone synthase C2-Idf-II [Zea mays] >AAW56962.1 putative chalcone synthase C2-Idf-I [Zea mays] >AAW56964.1 chalcone synthase [Zea mays] >ACN26676.1 unknown [Zea mays] >AQK57683.1 Chalcon…	AK248641.1/0.0/Hordeum vulgare subsp. vulgare cDNA clone: FLbaf170e07, mRNA sequence	sp|P24825|CHS2_MAIZE/3.1e-210/Chalcone synthase C2 OS=Zea mays GN=C2 PE=3 SV=1	zma:100274415/5.9e-209/c2, GRMZM2G422750, colorless2; chalcone synthase; K00660 chalcone synthase [EC:2.3.1.74]	At5g13930/4.6e-192/[Q] LSE0252 A Chalcone synthase	PTHR11877:SF27/4.6E-290/--	biological_process:GO:0009058//biosynthetic process;GO:0009813//flavonoid biosynthetic process;molecular_function:GO:0016210//naringenin-chalcone synthase activity;GO:0016747//transferase activity, transferring acyl groups other than amino-acyl groups;
Unigene23284_All	2586	1451.34	3222.59	1.11616	1.79e-140	Up	8.59e-143	BAJ87754.1/2.0e-106/predicted protein [Hordeum vulgare subsp. vulgare] >BAJ99872.1 predicted protein [Hordeum vulgare subsp. vulgare]	AK368669.1/0.0/Hordeum vulgare subsp. vulgare mRNA for predicted protein, complete cds, clone: NIASHv2077M15	NA	NA	NA	PTHR36738/6.0E-109/--	cellular_component:GO:0016021//integral component of membrane;GO:0005886//plasma membrane;
CL244.Contig40_All	5286	3059.84	1429.76	-1.13236	7.82e-140	Down	3.78e-142	BAJ95846.1/2.2e-197/predicted protein [Hordeum vulgare subsp. vulgare]	AK333504.1/0.0/Triticum aestivum cDNA, clone: WT006_K02, cultivar: Chinese Spring	NA	bdi:100823358/7.6e-08/uncharacterized protein At5g39865-like; K17479 glutaredoxin domain-containing cysteine-rich protein 1	At1g64720/6.6e-128/[I] KOG2761 START domain-containing proteins involved in steroidogenesis/phosphatidylcholine transfer	PF01852/4.1E-8/START domain	cellular_component:GO:0016021//integral component of membrane;GO:0005773//vacuole;molecular_function:GO:0008289//lipid binding;
CL5561.Contig25_All	2432	1224	287	-2.12716	8e-140	Down	3.88e-142	BAT11802.1/5.0e-309/Os10g0533800 [Oryza sativa Japonica Group]	XM_015758496.1/0.0/PREDICTED: Oryza sativa Japonica Group L-type lectin-domain containing receptor kinase S.4 (LOC4349226), mRNA	sp|Q9M2S4|LRKS4_ARATH/2.0e-157/L-type lectin-domain containing receptor kinase S.4 OS=Arabidopsis thaliana GN=LECRKS4 PE=2 SV=1	jcu:105629977/3.4e-165/L-type lectin-domain containing receptor kinase IV.2-like; K04733 interleukin-1 receptor-associated kinase 4 [EC:2.7.11.1]	At3g55550/5.3e-157/[T] LSE0015 A Receptor-like protein kinase, contains lectin domains	PS00107/-/Protein kinases ATP-binding region signature.	cellular_component:GO:0016021//integral component of membrane;molecular_function:GO:0030246//carbohydrate binding;GO:0005524//ATP binding;GO:0004672//protein kinase activity;
Unigene34927_All	2785	72.09	761.21	3.36575	2.35e-138	Up	1.15e-140	PAN28507.1/4.3e-06/hypothetical protein PAHAL_E01627 [Panicum hallii]	AK330384.1/0.0/Triticum aestivum cDNA, clone: SET4_F06, cultivar: Chinese Spring	sp|Q9FPQ6|GP1_CHLRE/1.7e-06/Vegetative cell wall protein gp1 OS=Chlamydomonas reinhardtii GN=GP1 PE=1 SV=1	NA	NA	NA	NA
CL11608.Contig1_All	2471	1335.17	3030.86	1.14803	3.1e-138	Up	1.51e-140	XP_003564641.1/5.8e-180/PREDICTED: uncharacterized protein LOC100833559 [Brachypodium distachyon] >KQK10638.1 hypothetical protein BRADI_2g55297 [Brachypodium distachyon]	AK332328.1/0.0/Triticum aestivum cDNA, clone: WT003_L13, cultivar: Chinese Spring	sp|Q7G6K7|FH3_ORYSJ/1.2e-08/Formin-like protein 3 OS=Oryza sativa subsp. japonica GN=FH3 PE=2 SV=2	bna:106436179/2.2e-10/serine/arginine repetitive matrix protein 1-like; K13171 serine/arginine repetitive matrix protein 1	Hs19923466/9.0e-19/[A] KOG1869 Splicing coactivator SRm160/300, subunit SRm300	PTHR26312/9.0E-208/--	molecular_function:GO:0004601//peroxidase activity;
CL24221.Contig22_All	2312	2574.24	1109.55	-1.24885	1.99e-137	Down	9.73e-140	XP_020170525.1/0.0e+00/heat shock cognate 70 kDa protein 2-like [Aegilops tauschii subsp. tauschii] >EMT07406.1 Heat shock cognate 70 kDa protein 1 [Aegilops tauschii]	AK360096.1/0.0/Hordeum vulgare subsp. vulgare mRNA for predicted protein, complete cds, clone: NIASHv1110D14	sp|P22953|MD37E_ARATH/0.0e+00/Probable mediator of RNA polymerase II transcription subunit 37e OS=Arabidopsis thaliana GN=MED37E PE=1 SV=3	ats:F775_29245/0.0e+00/Heat shock cognate 70 kDa protein 1; K03283 heat shock 70kDa protein 1/8	At5g02500/0.0e+00/[O] KOG0101 Molecular chaperones HSP70/HSC70, HSP70 superfamily	PTHR19375/0.0/--	molecular_function:GO:0005524//ATP binding;
Unigene10571_All	1231	1385.66	380.67	-1.89864	1.66e-136	Down	8.27e-139	XP_020189058.1/2.8e-127/ervatamin-C-like [Aegilops tauschii subsp. tauschii]	XM_020333469.1/0.0/PREDICTED: Aegilops tauschii subsp. tauschii ervatamin-C-like (LOC109774704), mRNA	sp|P43156|CYSP_HEMSP/1.0e-85/Thiol protease SEN102 OS=Hemerocallis sp. GN=SEN102 PE=2 SV=1	bdi:100822378/8.8e-109/senescence-specific cysteine protease SAG39-like; K01365 cathepsin L [EC:3.4.22.15]	At5g45890/2.2e-90/[O] KOG1543 Cysteine proteinase Cathepsin L	PS00639/-/Eukaryotic thiol (cysteine) proteases histidine active site.	molecular_function:GO:0008234//cysteine-type peptidase activity;
CL23761.Contig14_All	2923	2143.44	832.52	-1.39905	2.47e-136	Down	1.24e-138	BAK00665.1/6.5e-255/predicted protein [Hordeum vulgare subsp. vulgare]	HG670306.1/0.0/Triticum aestivum chromosome 3B, genomic scaffold, cultivar Chinese Spring	sp|C0LGP4|Y3475_ARATH/1.6e-145/Probable LRR receptor-like serine/threonine-protein kinase At3g47570 OS=Arabidopsis thaliana GN=At3g47570 PE=2 SV=1	dosa:Os11t0569733-00/2.0e-151/Os11g0569733; Similar to Leucine Rich Repeat family protein.; K13437 receptor kinase-like protein	At3g47570/3.3e-145/[T] LSE0002 A Receptor protein kinase containing LRR repeats	PS00108/-/Serine/Threonine protein kinases active-site signature.	NA
CL851.Contig11_All	3935	2580.81	1120.37	-1.23853	5.26e-136	Down	2.65e-138	XP_010237457.1/0.0e+00/PREDICTED: probable LRR receptor-like serine/threonine-protein kinase At3g47570 isoform X1 [Brachypodium distachyon]	XM_010239155.2/0.0/PREDICTED: Brachypodium distachyon probable LRR receptor-like serine/threonine-protein kinase At3g47570 (LOC100844297), transcript variant X1, mRNA	sp|Q9FL28|FLS2_ARATH/5.9e-167/LRR receptor-like serine/threonine-protein kinase FLS2 OS=Arabidopsis thaliana GN=FLS2 PE=1 SV=1	nnu:104603422/5.0e-230/probable LRR receptor-like serine/threonine-protein kinase At3g47570; K13420 LRR receptor-like serine/threonine-protein kinase FLS2 [EC:2.7.11.1]	At5g46330/1.6e-166/[T] LSE0002 A Receptor protein kinase containing LRR repeats	PF08263/7.5E-10/Leucine rich repeat N-terminal domain	NA
Unigene19141_All	5292	784.45	93.5	-3.10332	5.41e-136	Down	2.73e-138	ONI05788.1/6.9e-13/hypothetical protein PRUPE_5G024100 [Prunus persica]	EU328532.1/0.0/Lolium temulentum eukaryotic elongation factor 1-alpha (EF1a) mRNA, partial cds	sp|Q9ARI6|CMT2_MAIZE/4.1e-14/DNA (cytosine-5)-methyltransferase 2 OS=Zea mays GN=ZMET5 PE=2 SV=1	bdi:100845813/2.7e-13/DNA (cytosine-5)-methyltransferase 1-like; K00558 DNA (cytosine-5)-methyltransferase 1 [EC:2.1.1.37]	At4g19020/3.0e-11/[LK] LSE0283 A Chromomethylase	NA	cellular_component:GO:0005634//nucleus;molecular_function:GO:0008168//methyltransferase activity;GO:0003682//chromatin binding;
CL22519.Contig1_All	1144	173	1003	2.5008	7.79e-136	Up	3.94e-138	XP_020186549.1/1.3e-89/chlorophyllase-2, chloroplastic-like [Aegilops tauschii subsp. tauschii]	BT066154.1/0.0/Zea mays full-length cDNA clone ZM_BFc0035L04 mRNA, complete cds	sp|Q9LE89|CLH0_CHEAL/2.8e-53/Chlorophyllase type 0 OS=Chenopodium album GN=CACLH PE=1 SV=1	bdi:100835336/3.9e-87/chlorophyllase type 0-like; K08099 chlorophyllase [EC:3.1.1.14]	At5g43860/2.0e-50/[H] LSE0377 A Chlorophyllase	PTHR33428:SF3/9.0E-134/--	NA
Unigene18684_All	750	1380.28	3078.14	1.12242	2.09e-135	Up	1.06e-137	CDM87130.1/1.7e-29/unnamed protein product [Triticum aestivum]	XM_003565126.3/0.0/PREDICTED: Brachypodium distachyon metallothionein-like protein 2C (LOC100839285), mRNA	sp|A2XZL0|MT2C_ORYSI/3.2e-29/Metallothionein-like protein 2C OS=Oryza sativa subsp. indica GN=MT2C PE=3 SV=1	osa:4328597/2.0e-07/SWI/SNF complex subunit SWI3B; K11649 SWI/SNF related-matrix-associated actin-dependent regulator of chromatin subfamily C	7290080/2.4e-07/[J] KOG3434 60S ribosomal protein L22	NA	molecular_function:GO:0046872//metal ion binding;
Unigene17065_All	1705	169.77	991.17	2.51087	7.58e-135	Up	3.87e-137	NP_001142246.1/5.9e-208/chalcone synthase C2 [Zea mays] >P24825.1 RecName: Full=Chalcone synthase C2; AltName: Full=Naringenin-chalcone synthase C2 >CAA42764.1 chalcone synthase [Zea mays] >AAW56961.1 putative chalcone synthase C2-Idf-II [Zea mays] >AAW56962.1 putative chalcone synthase C2-Idf-I [Zea mays] >AAW56964.1 chalcone synthase [Zea mays] >ACN26676.1 unknown [Zea mays] >AQK57683.1 Chalcon…	XM_020345608.1/0.0/PREDICTED: Aegilops tauschii subsp. tauschii chalcone synthase 2-like (LOC109787049), mRNA	sp|P24825|CHS2_MAIZE/3.2e-210/Chalcone synthase C2 OS=Zea mays GN=C2 PE=3 SV=1	zma:100274415/6.1e-209/c2, GRMZM2G422750, colorless2; chalcone synthase; K00660 chalcone synthase [EC:2.3.1.74]	At5g13930/4.7e-192/[Q] LSE0252 A Chalcone synthase	PTHR11877:SF27/4.6E-290/--	biological_process:GO:0009058//biosynthetic process;GO:0009813//flavonoid biosynthetic process;molecular_function:GO:0016210//naringenin-chalcone synthase activity;GO:0016747//transferase activity, transferring acyl groups other than amino-acyl groups;
CL1883.Contig5_All	1093	895.56	143	-2.68145	3.62e-134	Down	1.87e-136	KQK09358.1/7.1e-98/hypothetical protein BRADI_2g47540 [Brachypodium distachyon]	AK430438.1/0.0/Brachypodium distachyon mRNA, clone: PL016C01-A-040_C12	sp|B8A833|SWT2B_ORYSI/4.6e-85/Bidirectional sugar transporter SWEET2b OS=Oryza sativa subsp. indica GN=SWEET2B PE=3 SV=1	ats:F775_31988/1.3e-95/Protein RUPTURED POLLEN GRAIN 1; K15382 solute carrier family 50 (sugar transporter)	At3g14770/4.2e-53/[R] KOG1623 Multitransmembrane protein	PTHR10791/1.1E-133/--	biological_process:GO:0008643//carbohydrate transport;cellular_component:GO:0016021//integral component of membrane;GO:0005886//plasma membrane;molecular_function:GO:0042802//identical protein binding;GO:0051119//sugar transmembrane transporter activity;
CL14694.Contig1_All	853	281.13	1225.53	2.08942	1.28e-133	Up	6.65e-136	BAJ90222.1/2.0e-127/predicted protein [Hordeum vulgare subsp. vulgare]	AK359011.1/0.0/Hordeum vulgare subsp. vulgare mRNA for predicted protein, complete cds, clone: NIASHv1087G21	sp|O23553|BAM3_ARATH/9.7e-75/Beta-amylase 3, chloroplastic OS=Arabidopsis thaliana GN=BAM3 PE=1 SV=3	bdi:100827802/3.7e-122/beta-amylase 3, chloroplastic; K01177 beta-amylase [EC:3.2.1.2]	At4g17090/2.6e-74/[G] LSE0409 A Beta-amylase	PS00506/-/Beta-amylase active site 1.	biological_process:GO:0009409//response to cold;GO:0000272//polysaccharide catabolic process;GO:0005983//starch catabolic process;GO:0000024//maltose biosynthetic process;cellular_component:GO:0009570//chloroplast stroma;molecular_function:GO:0016161//beta-amylase activity;GO:0102229//amylopectin maltohydrolase activity;
Unigene20587_All	1427	475.64	1595.46	1.71135	4.91e-133	Up	2.56e-135	CDM84982.1/4.3e-127/unnamed protein product [Triticum aestivum]	XM_020308445.1/0.0/PREDICTED: Aegilops tauschii subsp. tauschii probable protein phosphatase 2C 9 (LOC109749492), mRNA	sp|Q5N9N2|P2C09_ORYSJ/3.6e-114/Probable protein phosphatase 2C 9 OS=Oryza sativa subsp. japonica GN=Os01g0846300 PE=2 SV=1	bdi:100846587/1.3e-124/probable protein phosphatase 2C 9; K14497 protein phosphatase 2C [EC:3.1.3.16]	At1g07430/1.9e-77/[T] KOG0698 Serine/threonine protein phosphatase	PTHR13832/3.0E-172/--	cellular_component:GO:0016021//integral component of membrane;molecular_function:GO:0046872//metal ion binding;GO:0004722//protein serine/threonine phosphatase activity;
CL22032.Contig2_All	1117	1149	2708	1.20217	6.21e-133	Up	3.24e-135	OEL27396.1/3.5e-100/Protein synthesis inhibitor II [Dichanthelium oligosanthes]	FP091833.1/0.0/Phyllostachys edulis cDNA clone: bphylf023j20, full insert sequence	sp|P04399|RIP2_HORVU/1.2e-101/Protein synthesis inhibitor II OS=Hordeum vulgare GN=RIP30A PE=1 SV=1	sita:101752949/4.4e-67/protein synthesis inhibitor II-like; K10523 speckle-type POZ protein	SPBC3D6.14c/9.4e-08/[GO] KOG4157 beta-1,6-N-acetylglucosaminyltransferase, contains WSC domain	PTHR33453:SF2/3.0E-84/--	NA
CL23761.Contig12_All	3151	3026.68	1445.27	-1.10107	3.17e-132	Down	1.67e-134	CDM80698.1/1.2e-121/unnamed protein product [Triticum aestivum]	AK369464.1/0.0/Hordeum vulgare subsp. vulgare mRNA for predicted protein, complete cds, clone: NIASHv2091N04	sp|C0LGP4|Y3475_ARATH/4.7e-74/Probable LRR receptor-like serine/threonine-protein kinase At3g47570 OS=Arabidopsis thaliana GN=At3g47570 PE=2 SV=1	brp:103856446/5.4e-78/LRR receptor-like serine/threonine-protein kinase EFR; K13428 LRR receptor-like serine/threonine-protein kinase EFR [EC:2.7.11.1]	At3g47090/1.0e-75/[T] LSE0002 A Receptor protein kinase containing LRR repeats	PTHR27000:SF82/4.8E-140/--	NA
CL402.Contig11_All	1006	135.83	899.5	2.69264	3.77e-132	Up	1.99e-134	XP_020198684.1/9.0e-39/uncharacterized protein LOC109784499 [Aegilops tauschii subsp. tauschii]	FP099942.1/0.0/Phyllostachys edulis cDNA clone: bphyem127f24, full insert sequence	sp|B6TWJ1|CSPLF_MAIZE/2.7e-07/CASP-like protein 15 OS=Zea mays PE=2 SV=2	dosa:Os03t0607600-00/3.0e-06/Os03g0607600; Similar to Cyclin-A3-1.; K06627 cyclin A	At4g17670/1.6e-11/[S] LSE0472 A Uncharacterized protein	NA	NA
CL10724.Contig6_All	2121	2268.68	935.51	-1.31271	6.49e-131	Down	3.49e-133	CDO33954.1/2.4e-267/cyp450 [Hordeum vulgare]	AK371361.1/0.0/Hordeum vulgare subsp. vulgare mRNA for predicted protein, complete cds, clone: NIASHv2132B01	sp|Q9SLP1|C78A9_ARATH/5.0e-181/Cytochrome P450 78A9 OS=Arabidopsis thaliana GN=CYP78A9 PE=2 SV=1	obr:102699428/2.3e-213/cytochrome P450 78A9-like; K20619 cytochrome P450 family 78 subfamily A	At3g61880/1.3e-180/[Q] KOG0156 Cytochrome P450 CYP2 subfamily	PTHR24298:SF130/0.0/--	NA
CL3119.Contig4_All	1613	2818	1309	-1.14088	2.29e-130	Down	1.23e-132	CAA78834.1/6.9e-190/(1-3, 1-4)-beta-glucanase [Avena sativa]	Z15131.1/0.0/A.sativa mRNA for beta glucanase	sp|P12257|GUB2_HORVU/2.9e-165/Lichenase-2 (Fragment) OS=Hordeum vulgare PE=1 SV=1	zma:103652987/2.5e-55/glucan endo-1,3-beta-glucosidase 6-like; K19893 glucan endo-1,3-beta-glucosidase 5/6 [EC:3.2.1.39]	At3g57270/4.0e-76/[MVG] LSE0111 A beta-1, 3 glucanase	PF00332/5.5E-126/Glycosyl hydrolases family 17	biological_process:GO:0005975//carbohydrate metabolic process;cellular_component:GO:0046658//anchored component of plasma membrane;molecular_function:GO:0004553//hydrolase activity, hydrolyzing O-glycosyl compounds;GO:0030247//polysaccharide binding;
Unigene16347_All	4994	2629.85	1180.23	-1.19059	3.12e-130	Down	1.68e-132	EMT30227.1/3.1e-23/hypothetical protein F775_02685 [Aegilops tauschii]	DQ680849.1/0.0/Avena strigosa beta-amyrin synthase (Sad1) and cytochrome P450 CYP51H10 (Sad2) genes, complete cds	NA	NA	At4g03850/6.5e-08/[R] KOG0017 FOG: Transposon-encoded proteins with TYA, reverse transcriptase, integrase domains in various combinations	NA	NA
CL7336.Contig5_All	849	757	2064.49	1.41274	4.09e-130	Up	2.22e-132	XP_020193694.1/1.7e-22/uncharacterized protein LOC109779480 [Aegilops tauschii subsp. tauschii]	XM_010231018.2/0.0/PREDICTED: Brachypodium distachyon uncharacterized LOC104581898 (LOC104581898), mRNA	NA	NA	NA	NA	NA
CL5871.Contig1_All	2222	578.43	26.55	-4.48004	1.05e-129	Down	5.71e-132	XP_020158971.1/1.2e-304/70 kDa peptidyl-prolyl isomerase-like [Aegilops tauschii subsp. tauschii] >EMT25795.1 70 kDa peptidyl-prolyl isomerase [Aegilops tauschii]	XM_020303382.1/0.0/PREDICTED: Aegilops tauschii subsp. tauschii 70 kDa peptidyl-prolyl isomerase-like (LOC109744277), mRNA	sp|Q43207|FKB70_WHEAT/3.4e-244/70 kDa peptidyl-prolyl isomerase OS=Triticum aestivum GN=FKBP70 PE=1 SV=1	sita:101769949/2.0e-292/70 kDa peptidyl-prolyl isomerase-like; K09571 FK506-binding protein 4/5 [EC:5.2.1.8]	At3g25230/8.4e-242/[O] KOG0543 FKBP-type peptidyl-prolyl cis-trans isomerase	PS50005/7.316/TPR repeat profile.	biological_process:GO:0061077//chaperone-mediated protein folding;cellular_component:GO:0005737//cytoplasm;molecular_function:GO:0003755//peptidyl-prolyl cis-trans isomerase activity;GO:0005528//FK506 binding;
CL1857.Contig1_All	830	178.8	986.56	2.42938	2.91e-129	Up	1.58e-131	XP_015620383.1/9.4e-42/PREDICTED: non-specific lipid-transfer protein 2B [Oryza sativa Japonica Group] >Q2QYL2.1 RecName: Full=Non-specific lipid-transfer protein 2B; Short=LTP 2B; AltName: Full=LTP B1; Flags: Precursor >ABA96283.1 Nonspecific lipid-transfer protein 2 precursor, putative, expressed [Oryza sativa Japonica Group] >EAZ19434.1 hypothetical protein OsJ_34995 [Oryza sativa Japonica Gro…	AK373697.1/0.0/Hordeum vulgare subsp. vulgare mRNA for predicted protein, complete cds, clone: NIASHv3040K08	sp|Q2QYL2|NLT2B_ORYSJ/5.0e-44/Non-specific lipid-transfer protein 2B OS=Oryza sativa subsp. japonica GN=LTP2-B PE=2 SV=1	obr:102718644/3.5e-08/peroxidase 18-like; K00430 peroxidase [EC:1.11.1.7]	At2g38540/6.3e-25/[I] LSE0123 A Lipid transfer protein type 1	NA	biological_process:GO:0006869//lipid transport;cellular_component:GO:0016020//membrane;molecular_function:GO:0008289//lipid binding;
CL6242.Contig3_All	2496	1550.36	494.88	-1.68213	3e-129	Down	1.63e-131	BAJ87949.1/1.4e-234/predicted protein [Hordeum vulgare subsp. vulgare]	AK356734.1/0.0/Hordeum vulgare subsp. vulgare mRNA for predicted protein, complete cds, clone: NIASHv1039C23	NA	NA	NA	PTHR33334:SF5/1.6E-142/--	NA
Unigene30312_All	1187	254.28	1148.77	2.14092	3.46e-129	Up	1.89e-131	CAA55976.1/1.2e-45/ES2A [Hordeum vulgare]	U73217.1/0.0/Triticum aestivum cold acclimation protein WCOR615 (Wcor615) mRNA, complete cds	sp|Q03968|LEA3_WHEAT/2.2e-40/Late embryogenesis abundant protein, group 3 OS=Triticum aestivum PE=2 SV=1	mus:103996894/4.0e-18/serine/arginine repetitive matrix protein 1 isoform X1; K13171 serine/arginine repetitive matrix protein 1	At3g15670/2.7e-21/[S] KOG4744 Uncharacterized conserved protein	NA	NA
CL6811.Contig2_All	3515	821.25	123.06	-2.77314	1.71e-127	Down	9.47e-130	AAV49984.1/8.0e-268/hypothetical protein [Hordeum vulgare subsp. vulgare] >BAJ87583.1 predicted protein [Hordeum vulgare subsp. vulgare]	XM_003579030.3/0.0/PREDICTED: Brachypodium distachyon protein NUCLEAR FUSION DEFECTIVE 4 (LOC100846557), mRNA	sp|Q9SN46|LRX5_ARATH/2.6e-12/Leucine-rich repeat extensin-like protein 5 OS=Arabidopsis thaliana GN=LRX5 PE=2 SV=2	sita:101757805/1.3e-184/AAA-ATPase ASD, mitochondrial-like; K08900 mitochondrial chaperone BCS1	At5g40010/1.8e-158/[O] KOG0743 AAA+-type ATPase	PF14363/1.1E-24/Domain associated at C-terminal with AAA	NA
Unigene19225_All	2304	1257.93	336.91	-1.93529	3.73e-127	Down	2.07e-129	AAM13671.1/0.0e+00/fructan:fructan 6G-fructosyltransferase [Lolium perenne]	AB288057.1/0.0/Lolium perenne mRNA for fructan:fructan 6G-fructosyltransferase 2, complete cds	sp|Q9FSV7|SST_FESAR/5.2e-314/Sucrose:sucrose 1-fructosyltransferase OS=Festuca arundinacea GN=1-SST PE=1 SV=1	ats:F775_28817/3.2e-253/Beta-fructofuranosidase 1; K01193 beta-fructofuranosidase [EC:3.2.1.26]	At1g62660/8.6e-165/[G] KOG0228 Beta-fructofuranosidase (invertase)	PTHR31953/0.0/--	NA
CL3885.Contig2_All	3951	1339.99	383.74	-1.8387	1.99e-126	Down	1.11e-128	XP_020172247.1/1.3e-271/root phototropism protein 2 [Aegilops tauschii subsp. tauschii]	XM_020316658.1/0.0/PREDICTED: Aegilops tauschii subsp. tauschii root phototropism protein 2 (LOC109757821), mRNA	sp|Q682S0|RPT2_ARATH/7.1e-128/Root phototropism protein 2 OS=Arabidopsis thaliana GN=RPT2 PE=1 SV=2	ats:F775_16894/1.6e-18/BTB/POZ domain-containing protein; K10523 speckle-type POZ protein	At2g30510/9.1e-82/[T] LSE1207 A Photoreceptor NPH1 (nonphototropic hypocotyl 1)-interacting protein	PS50097/9.579/BTB domain profile.	biological_process:GO:0009638//phototropism;molecular_function:GO:0004871//signal transducer activity;
CL8744.Contig7_All	2480	240.19	1105.23	2.16742	3.16e-126	Up	1.77e-128	XP_020176269.1/1.2e-161/uncharacterized protein LOC109761854 [Aegilops tauschii subsp. tauschii]	XM_020320696.1/0.0/PREDICTED: Aegilops tauschii subsp. tauschii putative disease resistance RPP13-like protein 2 (LOC109761883), partial mRNA	sp|Q38834|R13L4_ARATH/1.9e-33/Disease resistance RPP13-like protein 4 OS=Arabidopsis thaliana GN=RPP13L4 PE=2 SV=2	ats:F775_15460/2.7e-64/Disease resistance protein RPM1; K13457 disease resistance protein RPM1	NA	PR00364/2.9E-12/Disease resistance protein signature	NA
CL24880.Contig3_All	1077	370.01	1358.55	1.84175	2.01e-125	Up	1.14e-127	XP_020171121.1/2.1e-54/protein TsetseEP-like [Aegilops tauschii subsp. tauschii]	NA	sp|P40602|APG_ARATH/1.1e-30/Anther-specific proline-rich protein APG OS=Arabidopsis thaliana GN=APG PE=2 SV=2	aip:107626306/6.9e-17/calcium-dependent protein kinase 26-like; K13412 calcium-dependent protein kinase [EC:2.7.11.1]	CE24967/6.9e-24/[Z] KOG2418 Microtubule-associated protein TAU	NA	NA
CL657.Contig23_All	2456	642.23	56.23	-3.54835	8.8e-125	Down	5e-127	BAD35132.1/2.2e-288/putative fructosyltransferase1 [Lolium perenne]	AB822634.1/0.0/Phleum pratense PpFT2 mRNA for fructosyltransferase, complete cds	sp|Q9FSV7|SST_FESAR/5.6e-224/Sucrose:sucrose 1-fructosyltransferase OS=Festuca arundinacea GN=1-SST PE=1 SV=1	ats:F775_27596/1.9e-232/6(G)-fructosyltransferase; K01193 beta-fructofuranosidase [EC:3.2.1.26]	At1g12240/4.6e-148/[G] KOG0228 Beta-fructofuranosidase (invertase)	PF00251/2.2E-90/Glycosyl hydrolases family 32 N-terminal domain	NA
CL25268.Contig2_All	604	1119.16	2603.57	1.1834	1.12e-124	Up	6.42e-127	NP_001148444.1/1.3e-29/uncharacterized protein LOC100282059 [Zea mays] >ACG31486.1 metallothionein-like protein type 2 [Zea mays] >ACR36285.1 unknown [Zea mays] >AQK79401.1 Metallothionein-like protein 2C [Zea mays]	AK375299.1/0.0/Hordeum vulgare subsp. vulgare mRNA for predicted protein, complete cds, clone: NIASHv3090F19	sp|A3AZ88|MT2C_ORYSJ/9.4e-32/Metallothionein-like protein 2C OS=Oryza sativa subsp. japonica GN=MT2C PE=2 SV=1	vcn:VOLCADRAFT_88194/7.3e-08/hypothetical protein; K05747 Wiskott-Aldrich syndrome protein	Hs18079216/2.5e-07/[T] KOG0507 CASK-interacting adaptor protein (caskin) and related proteins with ankyrin repeats and SAM domain	NA	molecular_function:GO:0046872//metal ion binding;
Unigene10162_All	1336	3061	1510	-1.05413	1.35e-124	Down	7.71e-127	NA	NA	NA	NA	NA	NA	NA
CL24221.Contig3_All	2384	2348.33	1015.97	-1.24345	1.47e-124	Down	8.44e-127	XP_020170525.1/0.0e+00/heat shock cognate 70 kDa protein 2-like [Aegilops tauschii subsp. tauschii] >EMT07406.1 Heat shock cognate 70 kDa protein 1 [Aegilops tauschii]	XM_003578850.3/0.0/PREDICTED: Brachypodium distachyon heat shock cognate 70 kDa protein 2 (LOC100843308), mRNA	sp|P22953|MD37E_ARATH/0.0e+00/Probable mediator of RNA polymerase II transcription subunit 37e OS=Arabidopsis thaliana GN=MED37E PE=1 SV=3	ats:F775_29245/0.0e+00/Heat shock cognate 70 kDa protein 1; K03283 heat shock 70kDa protein 1/8	At5g02500/0.0e+00/[O] KOG0101 Molecular chaperones HSP70/HSC70, HSP70 superfamily	PTHR19375/0.0/--	molecular_function:GO:0005524//ATP binding;
CL24880.Contig5_All	926	116.02	817.79	2.78268	2.15e-124	Up	1.24e-126	XP_020171121.1/3.7e-55/protein TsetseEP-like [Aegilops tauschii subsp. tauschii]	NA	sp|P40602|APG_ARATH/4.2e-31/Anther-specific proline-rich protein APG OS=Arabidopsis thaliana GN=APG PE=2 SV=2	aip:107626306/1.3e-16/calcium-dependent protein kinase 26-like; K13412 calcium-dependent protein kinase [EC:2.7.11.1]	CE24967/4.5e-24/[Z] KOG2418 Microtubule-associated protein TAU	NA	NA
CL2067.Contig3_All	1337	382.16	1375.99	1.81354	2.18e-124	Up	1.26e-126	XP_020180701.1/3.1e-188/lipoxygenase 2.3, chloroplastic [Aegilops tauschii subsp. tauschii]	XM_020325112.1/0.0/PREDICTED: Aegilops tauschii subsp. tauschii lipoxygenase 2.3, chloroplastic (LOC109766344), mRNA	sp|Q8GSM2|LOX23_HORVU/1.6e-185/Lipoxygenase 2.3, chloroplastic OS=Hordeum vulgare GN=LOX2.3 PE=1 SV=1	bdi:100832776/3.0e-171/lipoxygenase 2.3, chloroplastic; K00454 lipoxygenase [EC:1.13.11.12]	At3g45140/8.7e-69/[I] TWOG0111 Lipoxygenase	PS50095/18.447/PLAT domain profile.	biological_process:GO:0031408//oxylipin biosynthetic process;molecular_function:GO:0016702//oxidoreductase activity, acting on single donors with incorporation of molecular oxygen, incorporation of two atoms of oxygen;GO:0046872//metal ion binding;
CL24221.Contig23_All	2444	2288.98	978.43	-1.26084	4.41e-124	Down	2.55e-126	XP_020170525.1/0.0e+00/heat shock cognate 70 kDa protein 2-like [Aegilops tauschii subsp. tauschii] >EMT07406.1 Heat shock cognate 70 kDa protein 1 [Aegilops tauschii]	XM_003578850.3/0.0/PREDICTED: Brachypodium distachyon heat shock cognate 70 kDa protein 2 (LOC100843308), mRNA	sp|Q9LHA8|MD37C_ARATH/0.0e+00/Probable mediator of RNA polymerase II transcription subunit 37c OS=Arabidopsis thaliana GN=MED37C PE=1 SV=1	ats:F775_29245/0.0e+00/Heat shock cognate 70 kDa protein 1; K03283 heat shock 70kDa protein 1/8	At3g12580/0.0e+00/[O] KOG0101 Molecular chaperones HSP70/HSC70, HSP70 superfamily	PS00329/-/Heat shock hsp70 proteins family signature 2.	molecular_function:GO:0005524//ATP binding;
CL23157.Contig5_All	1737	80.12	724.58	3.14223	4.49e-124	Up	2.6e-126	XP_020164865.1/3.0e-34/uncharacterized protein LOC109750316 [Aegilops tauschii subsp. tauschii]	NA	NA	NA	NA	NA	NA
CL8139.Contig2_All	1578	1263.32	2815.43	1.12146	1.03e-123	Up	6.03e-126	XP_020177313.1/5.0e-201/chloroplast stem-loop binding protein of 41 kDa a, chloroplastic [Aegilops tauschii subsp. tauschii]	XM_020321724.1/0.0/PREDICTED: Aegilops tauschii subsp. tauschii chloroplast stem-loop binding protein of 41 kDa a, chloroplastic (LOC109762843), mRNA	sp|Q9LYA9|CP41A_ARATH/1.9e-153/Chloroplast stem-loop binding protein of 41 kDa a, chloroplastic OS=Arabidopsis thaliana GN=CSP41A PE=1 SV=1	obr:102715640/6.6e-08/serine/arginine-rich splicing factor SR45-like; K14325 RNA-binding protein with serine-rich domain 1	At3g63140/5.2e-153/[A] LSE0444 A Chloroplast mRNA binding protein/endoribonuclease	PTHR10366/3.8E-222/--	molecular_function:GO:0003824//catalytic activity;GO:0050662//coenzyme binding;
Unigene13348_All	853	57.76	660.55	3.48085	1.95e-123	Up	1.14e-125	PAN15386.1/1.2e-36/hypothetical protein PAHAL_B04912 [Panicum hallii]	XM_020341274.1/0.0/PREDICTED: Aegilops tauschii subsp. tauschii flowering-promoting factor 1-like protein 5 (LOC109782650), mRNA	sp|A3BNA1|FLP5_ORYSJ/2.8e-37/Flowering-promoting factor 1-like protein 5 OS=Oryza sativa subsp. japonica GN=Os07g0671000 PE=3 SV=1	osa:9266417/4.6e-08/probable transmembrane ascorbate ferrireductase 3; K08360 cytochrome b-561 [EC:1.16.5.1]	NA	NA	NA
CL24221.Contig20_All	2306	891.73	162.11	-2.49431	2.24e-123	Down	1.31e-125	BAK00257.1/0.0e+00/predicted protein [Hordeum vulgare subsp. vulgare]	AK369055.1/0.0/Hordeum vulgare subsp. vulgare mRNA for predicted protein, complete cds, clone: NIASHv2084I05	sp|Q9LHA8|MD37C_ARATH/0.0e+00/Probable mediator of RNA polymerase II transcription subunit 37c OS=Arabidopsis thaliana GN=MED37C PE=1 SV=1	ats:F775_31102/0.0e+00/Heat shock cognate 70 kDa protein; K03283 heat shock 70kDa protein 1/8	At3g12580/0.0e+00/[O] KOG0101 Molecular chaperones HSP70/HSC70, HSP70 superfamily	PTHR19375/0.0/--	molecular_function:GO:0005524//ATP binding;
CL3753.Contig3_All	1768	94.33	758.66	2.97299	2.53e-123	Up	1.49e-125	BAJ92091.1/1.7e-266/predicted protein [Hordeum vulgare subsp. vulgare]	AK360884.1/0.0/Hordeum vulgare subsp. vulgare mRNA for predicted protein, complete cds, clone: NIASHv1127I10	sp|O81973|C93A3_SOYBN/2.3e-123/Cytochrome P450 93A3 OS=Glycine max GN=CYP93A3 PE=2 SV=1	dosa:Os04t0101400-01/4.7e-172/Os04g0101400; Cytochrome P450 family protein.; K00512 steroid 17alpha-monooxygenase / 17alpha-hydroxyprogesterone deacetylase [EC:1.14.14.19 1.14.14.32]	At5g06900/6.5e-96/[Q] KOG0156 Cytochrome P450 CYP2 subfamily	PTHR24298:SF59/1.6E-284/--	NA
Unigene22387_All	1662	1255.46	346.68	-1.89122	4.49e-123	Down	2.65e-125	BAJ97563.1/5.8e-184/predicted protein [Hordeum vulgare subsp. vulgare]	XM_020314637.1/0.0/PREDICTED: Aegilops tauschii subsp. tauschii putative receptor-like protein kinase At3g47110 (LOC109755745), transcript variant X1, mRNA	sp|C0LGT6|EFR_ARATH/4.6e-89/LRR receptor-like serine/threonine-protein kinase EFR OS=Arabidopsis thaliana GN=EFR PE=1 SV=1	osa:107276510/8.5e-91/Xa21; probable LRR receptor-like serine/threonine-protein kinase At3g47570; K13437 receptor kinase-like protein	At5g20480/1.2e-88/[T] LSE0002 A Receptor protein kinase containing LRR repeats	PF00560/0.52/Leucine Rich Repeat	NA
CL1132.Contig4_All	1757	157.13	909.26	2.49806	5.02e-123	Up	2.97e-125	XP_020155509.1/1.2e-184/zinc finger protein CONSTANS-LIKE 16 [Aegilops tauschii subsp. tauschii]	XM_020299920.1/0.0/PREDICTED: Aegilops tauschii subsp. tauschii zinc finger protein CONSTANS-LIKE 16 (LOC109740873), mRNA	sp|Q8RWD0|COL16_ARATH/7.4e-69/Zinc finger protein CONSTANS-LIKE 16 OS=Arabidopsis thaliana GN=COL16 PE=2 SV=2	jcu:105629923/9.9e-13/serine/arginine repetitive matrix protein 1; K13171 serine/arginine repetitive matrix protein 1	At1g25440/2.0e-68/[K] KOG1601 GATA-4/5/6 transcription factors	SM00336/8.9E-11/B-Box-type zinc finger	cellular_component:GO:0005634//nucleus;molecular_function:GO:0008270//zinc ion binding;
Unigene489_All	2516	661.95	66.36	-3.35301	6.69e-123	Down	3.97e-125	XP_020158971.1/4.5e-305/70 kDa peptidyl-prolyl isomerase-like [Aegilops tauschii subsp. tauschii] >EMT25795.1 70 kDa peptidyl-prolyl isomerase [Aegilops tauschii]	XM_020303382.1/0.0/PREDICTED: Aegilops tauschii subsp. tauschii 70 kDa peptidyl-prolyl isomerase-like (LOC109744277), mRNA	sp|Q43207|FKB70_WHEAT/1.0e-244/70 kDa peptidyl-prolyl isomerase OS=Triticum aestivum GN=FKBP70 PE=1 SV=1	sita:101769949/7.7e-293/70 kDa peptidyl-prolyl isomerase-like; K09571 FK506-binding protein 4/5 [EC:5.2.1.8]	At3g25230/1.9e-242/[O] KOG0543 FKBP-type peptidyl-prolyl cis-trans isomerase	PS50005/10.001/TPR repeat profile.	biological_process:GO:0061077//chaperone-mediated protein folding;cellular_component:GO:0005737//cytoplasm;molecular_function:GO:0003755//peptidyl-prolyl cis-trans isomerase activity;GO:0005528//FK506 binding;
CL4561.Contig4_All	3638	2415.3	1070.33	-1.20882	1.5e-122	Down	8.97e-125	XP_003578960.1/0.0e+00/PREDICTED: probable calcium-transporting ATPase 4, plasma membrane-type [Brachypodium distachyon] >KQJ92384.1 hypothetical protein BRADI_4g43300 [Brachypodium distachyon]	XM_020345660.1/0.0/PREDICTED: Aegilops tauschii subsp. tauschii probable calcium-transporting ATPase 4, plasma membrane-type (LOC109787100), mRNA	sp|Q2QY12|ACA4_ORYSJ/0.0e+00/Probable calcium-transporting ATPase 4, plasma membrane-type OS=Oryza sativa subsp. japonica GN=Os12g0136900 PE=3 SV=1	bdi:100835786/0.0e+00/probable calcium-transporting ATPase 4, plasma membrane-type; K01537 Ca2+-transporting ATPase [EC:3.6.3.8]	At3g57330/0.0e+00/[P] KOG0204 Calcium transporting ATPase	PF12515/9.4E-21/Ca2+-ATPase N terminal autoinhibitory domain	cellular_component:GO:0043231//intracellular membrane-bounded organelle;GO:0005887//integral component of plasma membrane;molecular_function:GO:0005524//ATP binding;GO:0005388//calcium-transporting ATPase activity;GO:0005516//calmodulin binding;
Unigene35398_All	2063	436.57	1464.73	1.71167	3.34e-122	Up	2e-124	XP_020151431.1/4.1e-272/protein NRT1/ PTR FAMILY 2.11-like [Aegilops tauschii subsp. tauschii] >EMT08635.1 Peptide transporter PTR1 [Aegilops tauschii]	AK334628.1/0.0/Triticum aestivum cDNA, clone: WT010_I09, cultivar: Chinese Spring	sp|Q9LV10|PTR53_ARATH/1.4e-172/Protein NRT1/ PTR FAMILY 2.11 OS=Arabidopsis thaliana GN=NPF2.11 PE=1 SV=1	mus:103984988/9.0e-191/protein NRT1/ PTR FAMILY 2.11-like; K14638 solute carrier family 15 (peptide/histidine transporter), member 3/4	At5g62680/3.8e-172/[E] KOG1237 H+/oligopeptide symporter	PTHR11654:SF59/0.0/--	NA
CL25333.Contig5_All	2080	20.36	546.53	4.71181	3.75e-122	Up	2.25e-124	BAJ93472.1/4.6e-146/predicted protein, partial [Hordeum vulgare subsp. vulgare]	AK362268.1/0.0/Hordeum vulgare subsp. vulgare mRNA for predicted protein, partial cds, clone: NIASHv2003O06	sp|A3A2W2|CSPLO_ORYSJ/4.5e-09/CASP-like protein Os02g0134500 OS=Oryza sativa subsp. japonica GN=Os02g0134500 PE=2 SV=2	dosa:Os09t0489200-00/2.5e-140/Os09g0489200; Similar to transcription factor jumonji (jmjC) domain-containing protein.; K10277 lysine-specific demethylase 8 [EC:1.14.11.27]	At3g20810/1.0e-103/[BT] KOG2132 Uncharacterized conserved protein, contains JmjC domain	PTHR12461:SF38/1.3E-120/--	biological_process:GO:0042752//regulation of circadian rhythm;GO:0007623//circadian rhythm;GO:0070544//histone H3-K36 demethylation;molecular_function:GO:0046975//histone methyltransferase activity (H3-K36 specific);GO:0003700//DNA binding transcription factor activity;
CL13336.Contig3_All	883	995.41	214.69	-2.24771	8.04e-122	Down	4.83e-124	XP_003563694.1/1.9e-69/PREDICTED: multiprotein-bridging factor 1c [Brachypodium distachyon] >KQK17839.1 hypothetical protein BRADI_1g37080 [Brachypodium distachyon]	GQ370008.1/0.0/Triticum aestivum multiprotein bridging factor 1 (MBF1c) gene, complete cds	sp|Q9LV58|MBF1C_ARATH/1.0e-42/Multiprotein-bridging factor 1c OS=Arabidopsis thaliana GN=MBF1C PE=1 SV=1	bdi:100824665/2.0e-70/multiprotein-bridging factor 1c; K03627 putative transcription factor	At3g24500/2.7e-42/[K] KOG3398 Transcription factor MBF1	NA	biological_process:GO:0009414//response to water deprivation;GO:0009408//response to heat;GO:0009737//response to abscisic acid;cellular_component:GO:0005730//nucleolus;molecular_function:GO:0003713//transcription coactivator activity;GO:0043565//sequence-specific DNA binding;
Unigene28901_All	1695	1579.66	3264.26	1.01247	2.03e-121	Up	1.22e-123	XP_012701560.1/3.9e-95/PREDICTED: probable magnesium transporter NIPA9 [Setaria italica]	XM_003569610.3/0.0/PREDICTED: Brachypodium distachyon probable magnesium transporter NIPA9 (LOC100841737), mRNA	sp|P14895|ELI5_HORVU/1.3e-65/High molecular mass early light-inducible protein HV58, chloroplastic OS=Hordeum vulgare PE=2 SV=1	NA	NA	NA	NA
CL2042.Contig3_All	1426	15.12	524.48	5.08168	6.04e-120	Up	3.65e-122	XP_020160196.1/3.9e-128/transcription factor bHLH35-like [Aegilops tauschii subsp. tauschii]	XM_020304607.1/0.0/PREDICTED: Aegilops tauschii subsp. tauschii transcription factor bHLH35-like (LOC109745485), mRNA	sp|Q2HIV9|BH035_ARATH/4.6e-45/Transcription factor bHLH35 OS=Arabidopsis thaliana GN=BHLH35 PE=2 SV=1	mus:103990620/5.5e-14/transcription factor MYC2-like; K13422 transcription factor MYC2	At5g57150/2.8e-41/[KT] LSE0107 A bHLH transcription factor	NA	molecular_function:GO:0046983//protein dimerization activity;
CL10437.Contig2_All	1498	722	1942	1.3928	8.15e-120	Up	4.95e-122	XP_020168991.1/1.3e-110/GDSL esterase/lipase At3g53100-like [Aegilops tauschii subsp. tauschii]	XM_010237839.2/0.0/PREDICTED: Brachypodium distachyon GDSL esterase/lipase At5g55050-like (LOC100828207), mRNA	sp|Q9FVV1|GDL28_ARATH/4.5e-43/GDSL esterase/lipase At1g71250 OS=Arabidopsis thaliana GN=At1g71250 PE=2 SV=1	atr:18422248/6.6e-34/geranylgeranyl diphosphate reductase, chloroplastic; K10960 geranylgeranyl diphosphate/geranylgeranyl-bacteriochlorophyllide a reductase [EC:1.3.1.83 1.3.1.111]	At1g71250/1.2e-42/[RI] LSE0388 A Predicted lipase	PTHR22835:SF190/2.4E-163/--	cellular_component:GO:0016021//integral component of membrane;molecular_function:GO:0016788//hydrolase activity, acting on ester bonds;
CL9767.Contig4_All	3017	108.74	778.97	2.80601	1.58e-119	Up	9.61e-122	XP_020187667.1/5.5e-116/probable tyrosine-protein phosphatase At1g05000 [Aegilops tauschii subsp. tauschii] >EMT00590.1 Putative tyrosine-protein phosphatase [Aegilops tauschii]	XM_020332078.1/0.0/PREDICTED: Aegilops tauschii subsp. tauschii probable tyrosine-protein phosphatase At1g05000 (LOC109773384), mRNA	sp|Q9ZVN4|Y1500_ARATH/2.0e-66/Probable tyrosine-protein phosphatase At1g05000 OS=Arabidopsis thaliana GN=At1g05000 PE=1 SV=1	bdi:100828674/8.2e-108/probable tyrosine-protein phosphatase At1g05000; K18045 tyrosine-protein phosphatase SIW14 [EC:3.1.3.48]	At1g05000/5.4e-66/[V] KOG1572 Predicted protein tyrosine phosphatase	PTHR31126/1.0E-141/--	cellular_component:GO:0005737//cytoplasm;molecular_function:GO:0004725//protein tyrosine phosphatase activity;
CL24880.Contig6_All	1332	540.54	1628.75	1.55662	1.37e-118	Up	8.37e-121	XP_020171121.1/2.5e-68/protein TsetseEP-like [Aegilops tauschii subsp. tauschii]	NA	sp|P40602|APG_ARATH/1.9e-37/Anther-specific proline-rich protein APG OS=Arabidopsis thaliana GN=APG PE=2 SV=2	aip:107626306/2.9e-17/calcium-dependent protein kinase 26-like; K13412 calcium-dependent protein kinase [EC:2.7.11.1]	CE09012/1.8e-26/[A] KOG0335 ATP-dependent RNA helicase	NA	NA
CL20628.Contig1_All	374	76.76	690.29	3.1341	6.15e-118	Up	3.79e-120	AHG29010.1/3.9e-40/LUX-A [Triticum aestivum] >BAW18771.1 PHYTOCLOCK 1 [Triticum aestivum]	KC668272.1/0.0/Hordeum vulgare haplotype 14 LUX (LUX) gene, complete cds	sp|Q94DH3|PCL1_ORYSJ/2.9e-31/Transcription factor PCL1 OS=Oryza sativa subsp. japonica GN=PCL1 PE=2 SV=1	bvg:104883960/1.0e-07/endochitinase-like; K20547 basic endochitinase B [EC:3.2.1.14]	At5g59570/2.6e-15/[RK] LSE0452 A MYB transcription factor	PTHR31442:SF3/8.2E-37/--	NA
CL244.Contig34_All	3010	3120.96	1591.25	-1.00651	9.18e-118	Down	5.66e-120	BAJ95846.1/7.3e-201/predicted protein [Hordeum vulgare subsp. vulgare]	XM_020293038.1/0.0/PREDICTED: Aegilops tauschii subsp. tauschii stAR-related lipid transfer protein 7, mitochondrial-like (LOC109733827), mRNA	NA	NA	At1g64720/3.5e-126/[I] KOG2761 START domain-containing proteins involved in steroidogenesis/phosphatidylcholine transfer	PTHR19308/6.2E-189/--	cellular_component:GO:0016021//integral component of membrane;molecular_function:GO:0008289//lipid binding;
Unigene19172_All	1560	2840.7	1390.49	-1.06533	1.16e-117	Down	7.2e-120	XP_020156323.1/1.4e-240/dnaJ protein homolog [Aegilops tauschii subsp. tauschii]	XM_020300734.1/0.0/PREDICTED: Aegilops tauschii subsp. tauschii dnaJ protein homolog (LOC109741660), mRNA	sp|P42824|DNJH2_ALLPO/2.7e-216/DnaJ protein homolog 2 OS=Allium porrum GN=LDJ2 PE=2 SV=1	bdi:100822367/9.4e-241/dnaJ protein homolog; K09503 DnaJ homolog subfamily A member 2	At3g44110/7.5e-205/[O] KOG0712 Molecular chaperone (DnaJ superfamily)	PS50076/23.339/dnaJ domain profile.	biological_process:GO:0006457//protein folding;GO:0009408//response to heat;molecular_function:GO:0046872//metal ion binding;GO:0005524//ATP binding;GO:0051082//unfolded protein binding;GO:0031072//heat shock protein binding;
CL2007.Contig5_All	766	78	691.67	3.11386	1.78e-117	Up	1.11e-119	NA	EU753150.1/0.0/Triticum aestivum TaIPS1.1 miRNA gene, complete sequence	NA	NA	NA	NA	NA
CL4276.Contig13_All	1445	404.83	1380.4	1.73502	2.2e-117	Up	1.37e-119	XP_020150635.1/2.6e-15/zinc finger protein CONSTANS-LIKE 9-like isoform X2 [Aegilops tauschii subsp. tauschii]	XM_020295046.1/0.0/PREDICTED: Aegilops tauschii subsp. tauschii zinc finger protein CONSTANS-LIKE 9-like (LOC109735840), transcript variant X2, mRNA	sp|Q9SSE5|COL9_ARATH/8.0e-13/Zinc finger protein CONSTANS-LIKE 9 OS=Arabidopsis thaliana GN=COL9 PE=2 SV=1	NA	At3g07650/2.1e-12/[R] LSE0152 A Flowering-time protein CONSTANS and related B-box Zn-finger family proteins	NA	NA
Unigene28121_All	955	312.07	1199.53	1.90785	3.61e-116	Up	2.27e-118	CDM82005.1/5.0e-63/unnamed protein product [Triticum aestivum]	XM_020308281.1/0.0/PREDICTED: Aegilops tauschii subsp. tauschii glycine-rich cell wall structural protein-like (LOC109749319), transcript variant X1, mRNA	sp|P10496|GRP2_PHAVU/4.9e-19/Glycine-rich cell wall structural protein 1.8 OS=Phaseolus vulgaris PE=2 SV=1	bdi:100833800/1.6e-09/serine/arginine-rich splicing factor SR45a-like; K12897 transformer-2 protein	Hs19923466/2.0e-19/[A] KOG1869 Splicing coactivator SRm160/300, subunit SRm300	NA	NA
CL657.Contig11_All	2318	1716.7	640.56	-1.45691	4.14e-116	Down	2.61e-118	BAD35132.1/5.3e-292/putative fructosyltransferase1 [Lolium perenne]	AJ532550.1/0.0/Lolium temulentum mRNA for putative fructan 6-fructosyltransferase (6ft gene)	sp|Q9FSV7|SST_FESAR/5.1e-227/Sucrose:sucrose 1-fructosyltransferase OS=Festuca arundinacea GN=1-SST PE=1 SV=1	bdi:100840787/6.3e-233/ivrv; sucrose:sucrose 1-fructosyltransferase-like; K01193 beta-fructofuranosidase [EC:3.2.1.26]	At1g12240/8.1e-155/[G] KOG0228 Beta-fructofuranosidase (invertase)	PTHR31953/0.0/--	NA
CL5206.Contig4_All	1766	33.34	559.76	4.03481	5.2e-116	Up	3.28e-118	BAJ87077.1/1.7e-162/predicted protein [Hordeum vulgare subsp. vulgare]	XM_020302184.1/0.0/PREDICTED: Aegilops tauschii subsp. tauschii methylsterol monooxygenase 1-2-like (LOC109743100), mRNA	sp|Q1EC69|SMO12_ARATH/9.3e-96/Methylsterol monooxygenase 1-2 OS=Arabidopsis thaliana GN=SMO1-2 PE=2 SV=1	bdi:100830254/3.3e-157/methylsterol monooxygenase 1-2; K14423 4,4-dimethyl-9beta,19-cyclopropylsterol-4alpha-methyl oxidase [EC:1.14.13.72]	At4g22750_1/2.7e-94/[I] KOG0873 C-4 sterol methyl oxidase	NA	biological_process:GO:0016126//sterol biosynthetic process;cellular_component:GO:0005789//endoplasmic reticulum membrane;molecular_function:GO:0000254//C-4 methylsterol oxidase activity;GO:0005506//iron ion binding;
CL24221.Contig26_All	2275	1004.25	233.39	-2.13998	1.19e-115	Down	7.5e-118	XP_010231300.1/0.0e+00/PREDICTED: probable mediator of RNA polymerase II transcription subunit 37c [Brachypodium distachyon] >KQK05900.1 hypothetical protein BRADI_2g23250 [Brachypodium distachyon]	AK369055.1/0.0/Hordeum vulgare subsp. vulgare mRNA for predicted protein, complete cds, clone: NIASHv2084I05	sp|Q9LHA8|MD37C_ARATH/0.0e+00/Probable mediator of RNA polymerase II transcription subunit 37c OS=Arabidopsis thaliana GN=MED37C PE=1 SV=1	bdi:100839302/0.0e+00/probable mediator of RNA polymerase II transcription subunit 37c; K03283 heat shock 70kDa protein 1/8	At3g12580/0.0e+00/[O] KOG0101 Molecular chaperones HSP70/HSC70, HSP70 superfamily	PF00012/4.5E-268/Hsp70 protein	molecular_function:GO:0005524//ATP binding;
CL11608.Contig3_All	2299	1037.89	2410.97	1.18128	3.77e-115	Up	2.39e-117	BAJ91869.1/9.4e-217/predicted protein [Hordeum vulgare subsp. vulgare]	AK360660.1/0.0/Hordeum vulgare subsp. vulgare mRNA for predicted protein, complete cds, clone: NIASHv1122M14	sp|Q7G6K7|FH3_ORYSJ/3.5e-10/Formin-like protein 3 OS=Oryza sativa subsp. japonica GN=FH3 PE=2 SV=2	ath:AT2G29210/4.9e-12/splicing factor PWI domain-containing protein; K13171 serine/arginine repetitive matrix protein 1	Hs19923466/5.2e-13/[A] KOG1869 Splicing coactivator SRm160/300, subunit SRm300	NA	NA
CL18417.Contig2_All	817	869.15	2142.56	1.26698	2.86e-114	Up	1.82e-116	XP_015620383.1/1.7e-40/PREDICTED: non-specific lipid-transfer protein 2B [Oryza sativa Japonica Group] >Q2QYL2.1 RecName: Full=Non-specific lipid-transfer protein 2B; Short=LTP 2B; AltName: Full=LTP B1; Flags: Precursor >ABA96283.1 Nonspecific lipid-transfer protein 2 precursor, putative, expressed [Oryza sativa Japonica Group] >EAZ19434.1 hypothetical protein OsJ_34995 [Oryza sativa Japonica Gro…	XM_020316665.1/0.0/PREDICTED: Aegilops tauschii subsp. tauschii non-specific lipid-transfer protein 1-like (LOC109757831), mRNA	sp|Q2QYL2|NLT2B_ORYSJ/9.4e-43/Non-specific lipid-transfer protein 2B OS=Oryza sativa subsp. japonica GN=LTP2-B PE=2 SV=1	NA	At2g38540/4.3e-26/[I] LSE0123 A Lipid transfer protein type 1	NA	biological_process:GO:0006869//lipid transport;cellular_component:GO:0016020//membrane;molecular_function:GO:0008289//lipid binding;
CL11608.Contig7_All	1004	185.27	929.79	2.2926	8.55e-114	Up	5.45e-116	BAJ91869.1/3.9e-74/predicted protein [Hordeum vulgare subsp. vulgare]	AK332328.1/0.0/Triticum aestivum cDNA, clone: WT003_L13, cultivar: Chinese Spring	sp|Q7G6K7|FH3_ORYSJ/3.7e-09/Formin-like protein 3 OS=Oryza sativa subsp. japonica GN=FH3 PE=2 SV=2	vvi:100855412/1.0e-06/proline-rich receptor-like protein kinase PERK4; K04733 interleukin-1 receptor-associated kinase 4 [EC:2.7.11.1]	At1g68690/6.5e-08/[T] KOG1187 Serine/threonine protein kinase	NA	NA
CL16008.Contig2_All	1658	2323	1051	-1.1789	2.77e-113	Down	1.77e-115	XP_020157927.1/5.8e-200/aspartyl protease family protein At5g10770-like [Aegilops tauschii subsp. tauschii]	XM_020302338.1/0.0/PREDICTED: Aegilops tauschii subsp. tauschii aspartyl protease family protein At5g10770-like (LOC109743253), mRNA	sp|Q9LHE3|ASPG2_ARATH/3.6e-57/Protein ASPARTIC PROTEASE IN GUARD CELL 2 OS=Arabidopsis thaliana GN=ASPG2 PE=2 SV=1	dosa:Os09t0572500-01/4.8e-09/Os09g0572500; Similar to Beta-1,4-mannan synthase.; K13680 beta-mannan synthase [EC:2.4.1.32]	At5g10770/1.0e-79/[O] KOG1339 Aspartyl protease	PF14541/4.3E-25/Xylanase inhibitor C-terminal	molecular_function:GO:0004190//aspartic-type endopeptidase activity;
Unigene8555_All	2722	837.57	158.84	-2.43331	1.17e-112	Down	7.53e-115	ACJ22514.1/2.2e-265/cell division AAA ATPase family protein [Triticum aestivum]	XM_020340109.1/0.0/PREDICTED: Aegilops tauschii subsp. tauschii AAA-ATPase ASD, mitochondrial-like (LOC109781513), mRNA	sp|Q9FPQ6|GP1_CHLRE/3.0e-08/Vegetative cell wall protein gp1 OS=Chlamydomonas reinhardtii GN=GP1 PE=1 SV=1	sita:101757805/4.8e-184/AAA-ATPase ASD, mitochondrial-like; K08900 mitochondrial chaperone BCS1	At5g40010/1.2e-157/[O] KOG0743 AAA+-type ATPase	PTHR23070:SF5/0.0/--	NA
CL1660.Contig7_All	620	961.84	219.83	-2.16409	2.45e-112	Down	1.58e-114	XP_010231380.1/2.7e-25/PREDICTED: small EDRK-rich factor 2-like [Brachypodium distachyon]	AK377034.1/0.0/Hordeum vulgare subsp. vulgare mRNA for predicted protein, complete cds, clone: NIASHv3146D15	NA	bna:106405802/2.9e-07/serine/arginine repetitive matrix protein 1-like; K13171 serine/arginine repetitive matrix protein 1	NA	NA	NA
CL9232.Contig2_All	1162	1248.32	2699.2	1.07787	2.98e-111	Up	1.94e-113	XP_003579884.1/1.0e-86/PREDICTED: uncharacterized protein LOC100841793 [Brachypodium distachyon] >KQJ82935.1 hypothetical protein BRADI_5g12120 [Brachypodium distachyon]	XM_003579836.3/0.0/PREDICTED: Brachypodium distachyon uncharacterized LOC100841793 (LOC100841793), mRNA	sp|Q6ZCX3|FH6_ORYSJ/7.6e-06/Formin-like protein 6 OS=Oryza sativa subsp. japonica GN=FH6 PE=2 SV=2	dosa:Os03t0607600-00/7.5e-09/Os03g0607600; Similar to Cyclin-A3-1.; K06627 cyclin A	At4g39730/4.6e-42/[V] LSE0379 A Dehydration stress-induced protein	PTHR31718/3.0E-114/--	NA
CL10437.Contig1_All	1535	600	1683	1.45332	1.01e-110	Up	6.59e-113	BAJ96379.1/2.3e-70/predicted protein [Hordeum vulgare subsp. vulgare]	XM_010237839.2/0.0/PREDICTED: Brachypodium distachyon GDSL esterase/lipase At5g55050-like (LOC100828207), mRNA	sp|Q9FVV1|GDL28_ARATH/5.2e-26/GDSL esterase/lipase At1g71250 OS=Arabidopsis thaliana GN=At1g71250 PE=2 SV=1	atr:18422248/8.1e-19/geranylgeranyl diphosphate reductase, chloroplastic; K10960 geranylgeranyl diphosphate/geranylgeranyl-bacteriochlorophyllide a reductase [EC:1.3.1.83 1.3.1.111]	At1g71250/1.4e-25/[RI] LSE0388 A Predicted lipase	PTHR22835:SF190/1.2E-109/--	cellular_component:GO:0016021//integral component of membrane;molecular_function:GO:0016788//hydrolase activity, acting on ester bonds;
CL1505.Contig1_All	506	227.61	1003.2	2.1053	1.74e-110	Up	1.14e-112	XP_020193333.1/2.6e-42/low molecular mass early light-inducible protein HV90, chloroplastic-like [Aegilops tauschii subsp. tauschii]	XM_020337744.1/0.0/PREDICTED: Aegilops tauschii subsp. tauschii low molecular mass early light-inducible protein HV90, chloroplastic-like (LOC109779108), mRNA	sp|P14897|ELI9_HORVU/3.1e-44/Low molecular mass early light-inducible protein HV90, chloroplastic OS=Hordeum vulgare PE=2 SV=1	NA	NA	NA	NA
Unigene53199_All	787	915	2188	1.22309	2.02e-110	Up	1.32e-112	BAJ84970.1/8.1e-11/predicted protein [Hordeum vulgare subsp. vulgare]	NA	NA	NA	NA	NA	NA
CL6090.Contig5_All	967	180.47	901.71	2.28623	5.41e-110	Up	3.55e-112	XP_020164778.1/1.4e-105/germin-like protein 8-14 [Aegilops tauschii subsp. tauschii]	XM_020309189.1/0.0/PREDICTED: Aegilops tauschii subsp. tauschii germin-like protein 8-14 (LOC109750229), mRNA	sp|Q6ZBZ2|GL814_ORYSJ/7.3e-103/Germin-like protein 8-14 OS=Oryza sativa subsp. japonica GN=GER5 PE=1 SV=1	spen:107017260/1.3e-17/leucine-rich repeat extensin-like protein 5; K03006 DNA-directed RNA polymerase II subunit RPB1 [EC:2.7.7.6]	At1g72610/1.6e-64/[V] LSE0346 A Germin/oxalate oxidase	NA	NA
CL12372.Contig9_All	1889	872.94	2118.5	1.24441	7.36e-110	Up	4.84e-112	XP_020175062.1/1.1e-244/aldehyde dehydrogenase family 3 member I1, chloroplastic-like [Aegilops tauschii subsp. tauschii]	XM_020319473.1/0.0/PREDICTED: Aegilops tauschii subsp. tauschii aldehyde dehydrogenase family 3 member I1, chloroplastic-like (LOC109760664), mRNA	sp|Q8W033|AL3I1_ARATH/9.4e-171/Aldehyde dehydrogenase family 3 member I1, chloroplastic OS=Arabidopsis thaliana GN=ALDH3I1 PE=1 SV=2	bdi:100827821/2.0e-245/aldehyde dehydrogenase family 3 member H1-like; K00128 aldehyde dehydrogenase (NAD+) [EC:1.2.1.3]	At1g44170/6.8e-168/[C] KOG2456 Aldehyde dehydrogenase	PTHR11699/2.7E-283/--	biological_process:GO:0006081//cellular aldehyde metabolic process;cellular_component:GO:0016021//integral component of membrane;molecular_function:GO:0004030//aldehyde dehydrogenase [NAD(P)+] activity;
CL1857.Contig16_All	873	188.41	916.98	2.24834	1.31e-109	Up	8.62e-112	XP_015620383.1/2.9e-41/PREDICTED: non-specific lipid-transfer protein 2B [Oryza sativa Japonica Group] >Q2QYL2.1 RecName: Full=Non-specific lipid-transfer protein 2B; Short=LTP 2B; AltName: Full=LTP B1; Flags: Precursor >ABA96283.1 Nonspecific lipid-transfer protein 2 precursor, putative, expressed [Oryza sativa Japonica Group] >EAZ19434.1 hypothetical protein OsJ_34995 [Oryza sativa Japonica Gro…	XM_020316665.1/0.0/PREDICTED: Aegilops tauschii subsp. tauschii non-specific lipid-transfer protein 1-like (LOC109757831), mRNA	sp|Q2QYL2|NLT2B_ORYSJ/1.5e-43/Non-specific lipid-transfer protein 2B OS=Oryza sativa subsp. japonica GN=LTP2-B PE=2 SV=1	osa:4336295/3.3e-09/peroxidase 18; K00430 peroxidase [EC:1.11.1.7]	At2g38540/1.1e-24/[I] LSE0123 A Lipid transfer protein type 1	NA	biological_process:GO:0006869//lipid transport;cellular_component:GO:0016020//membrane;molecular_function:GO:0008289//lipid binding;
Unigene33385_All	7154	2402.21	1123.8	-1.13065	1.41e-109	Down	9.32e-112	BAJ97563.1/1.1e-199/predicted protein [Hordeum vulgare subsp. vulgare]	AK366360.1/0.0/Hordeum vulgare subsp. vulgare mRNA for predicted protein, complete cds, clone: NIASHv2042E12	sp|C0LGT6|EFR_ARATH/6.8e-97/LRR receptor-like serine/threonine-protein kinase EFR OS=Arabidopsis thaliana GN=EFR PE=1 SV=1	bna:106407525/4.1e-97/LRR receptor-like serine/threonine-protein kinase EFR; K13428 LRR receptor-like serine/threonine-protein kinase EFR [EC:2.7.11.1]	At5g20480/1.8e-96/[T] LSE0002 A Receptor protein kinase containing LRR repeats	PTHR27000:SF82/1.8E-198/--	NA
CL15662.Contig5_All	1352	404	1332	1.68649	7.58e-109	Up	5.04e-111	BAJ90130.1/1.2e-99/predicted protein [Hordeum vulgare subsp. vulgare]	XM_020305134.1/0.0/PREDICTED: Aegilops tauschii subsp. tauschii uncharacterized LOC109746016 (LOC109746016), mRNA	sp|Q9FPQ6|GP1_CHLRE/8.3e-20/Vegetative cell wall protein gp1 OS=Chlamydomonas reinhardtii GN=GP1 PE=1 SV=1	aip:107619883/1.1e-14/formin-like protein 20; K02184 formin 2	Hs4505285/6.2e-22/[WV] KOG1216 von Willebrand factor and related coagulation proteins	PTHR31509:SF3/3.0E-14/--	NA
Unigene11205_All	1704	1379.88	461.34	-1.61532	1.32e-108	Down	8.78e-111	BAJ85352.1/3.1e-180/predicted protein [Hordeum vulgare subsp. vulgare]	XM_020307538.1/0.0/PREDICTED: Aegilops tauschii subsp. tauschii heat stress transcription factor B-2c-like (LOC109748511), mRNA	sp|Q652B0|HFB2C_ORYSJ/1.5e-146/Heat stress transcription factor B-2c OS=Oryza sativa subsp. japonica GN=HSFB2C PE=2 SV=1	bdi:100843820/1.4e-173/heat stress transcription factor B-2c; K09419 heat shock transcription factor, other eukaryote	At4g11660/7.2e-76/[K] KOG0627 Heat shock transcription factor	SM00415/6.5E-59/heat shock factor	cellular_component:GO:0005634//nucleus;GO:0016021//integral component of membrane;molecular_function:GO:0043565//sequence-specific DNA binding;GO:0003700//DNA binding transcription factor activity;
Unigene52976_All	1036	92.44	690.96	2.86734	2.13e-108	Up	1.42e-110	EMS54507.1/1.9e-129/Acid phosphatase 1 [Triticum urartu]	AK363667.1/0.0/Hordeum vulgare subsp. vulgare mRNA for predicted protein, complete cds, clone: NIASHv2017P17	sp|P15490|VSPA_SOYBN/2.6e-50/Stem 28 kDa glycoprotein OS=Glycine max GN=VSPA PE=2 SV=1	thj:104814965/6.4e-52/vegetative storage protein 2-like; K20728 vegetative storage protein 2	At4g29260/8.3e-51/[R] LSE0440 A Predicted acid phosphatase/vegetative storage protein-like	PF03767/6.9E-65/HAD superfamily, subfamily IIIB (Acid phosphatase)	NA
CL657.Contig24_All	1949	915.57	206.89	-2.18048	5.96e-108	Down	3.99e-110	CAL51272.1/4.7e-310/putative fructan:fructan 6G-fructosyltransferase [Lolium perenne]	AB288057.1/0.0/Lolium perenne mRNA for fructan:fructan 6G-fructosyltransferase 2, complete cds	sp|Q9FSV7|SST_FESAR/1.2e-301/Sucrose:sucrose 1-fructosyltransferase OS=Festuca arundinacea GN=1-SST PE=1 SV=1	ats:F775_28817/6.4e-247/Beta-fructofuranosidase 1; K01193 beta-fructofuranosidase [EC:3.2.1.26]	At1g62660/9.2e-168/[G] KOG0228 Beta-fructofuranosidase (invertase)	PF11837/5.0E-8/Domain of unknown function (DUF3357)	NA
Unigene25596_All	3488	1391.51	471.93	-1.59468	1.65e-107	Down	1.11e-109	NA	DQ680849.1/0.0/Avena strigosa beta-amyrin synthase (Sad1) and cytochrome P450 CYP51H10 (Sad2) genes, complete cds	NA	NA	NA	NA	NA
CL23761.Contig40_All	3536	2301.34	1064.76	-1.14662	2.27e-107	Down	1.53e-109	BAJ87149.1/2.5e-208/predicted protein [Hordeum vulgare subsp. vulgare]	HG670306.1/0.0/Triticum aestivum chromosome 3B, genomic scaffold, cultivar Chinese Spring	sp|C0LGP4|Y3475_ARATH/2.5e-108/Probable LRR receptor-like serine/threonine-protein kinase At3g47570 OS=Arabidopsis thaliana GN=At3g47570 PE=2 SV=1	mtr:MTR_5g026090/1.1e-116/vacuolar sorting-associated-like protein; K20181 vacuolar protein sorting-associated protein 18	At3g47090/1.7e-103/[T] LSE0002 A Receptor protein kinase containing LRR repeats	PS51450/7.288/Leucine-rich repeat profile.	cellular_component:GO:0016021//integral component of membrane;molecular_function:GO:0004674//protein serine/threonine kinase activity;GO:0005524//ATP binding;
CL15859.Contig2_All	1714	1047.28	279.72	-1.93927	3.42e-106	Down	2.33e-108	XP_020179061.1/1.1e-217/anthocyanidin 5,3-O-glucosyltransferase-like [Aegilops tauschii subsp. tauschii]	XM_020323472.1/0.0/PREDICTED: Aegilops tauschii subsp. tauschii anthocyanidin 5,3-O-glucosyltransferase-like (LOC109764680), mRNA	sp|Q4R1I9|ANGLT_ROSHC/2.9e-102/Anthocyanidin 5,3-O-glucosyltransferase OS=Rosa hybrid cultivar GN=RhGT1 PE=2 SV=1	fve:101302986/7.2e-101/anthocyanidin 5,3-O-glucosyltransferase; K12938 anthocyanidin 5,3-O-glucosyltransferase [EC:2.4.1.-]	At3g16520/1.8e-95/[GC] KOG1192 UDP-glucuronosyl and UDP-glucosyl transferase	PTHR11926:SF234/3.9E-262/--	biological_process:GO:0008152//metabolic process;cellular_component:GO:0043231//intracellular membrane-bounded organelle;molecular_function:GO:0080043//quercetin 3-O-glucosyltransferase activity;GO:0080044//quercetin 7-O-glucosyltransferase activity;
Unigene16863_All	718	1179.08	2557.75	1.08254	3.55e-106	Up	2.42e-108	BAF79926.1/1.1e-25/group3 late embryogenesis abundant protein [Triticum aestivum]	U73217.1/0.0/Triticum aestivum cold acclimation protein WCOR615 (Wcor615) mRNA, complete cds	sp|P14928|LEA1_HORVU/1.5e-20/ABA-inducible protein PHV A1 OS=Hordeum vulgare GN=HVA1 PE=2 SV=1	bvg:104883960/6.9e-13/endochitinase-like; K20547 basic endochitinase B [EC:3.2.1.14]	At2g29210/1.7e-10/[AR] KOG2146 Splicing coactivator SRm160/300, subunit SRm160 (contains PWI domain)	NA	NA
CL12483.Contig5_All	1270	214.27	953.54	2.11919	6.62e-106	Up	4.53e-108	XP_020193689.1/1.1e-102/CCG-binding protein 1 [Aegilops tauschii subsp. tauschii]	XM_020338100.1/0.0/PREDICTED: Aegilops tauschii subsp. tauschii CCG-binding protein 1 (LOC109779476), mRNA	NA	NA	NA	PTHR36345/5.7E-86/--	biological_process:GO:0010183//pollen tube guidance;GO:0050832//defense response to fungus;GO:0009793//embryo development ending in seed dormancy;cellular_component:GO:0005634//nucleus;GO:0005829//cytosol;GO:0009507//chloroplast;molecular_function:GO:0036033//mediator complex binding;
CL2450.Contig4_All	1200	104.38	705.82	2.72278	5.56e-105	Up	3.83e-107	XP_020162537.1/2.0e-138/inorganic pyrophosphatase 2-like [Aegilops tauschii subsp. tauschii] >EMT25082.1 Phosphoethanolamine/phosphocholine phosphatase [Aegilops tauschii]	XM_020306948.1/0.0/PREDICTED: Aegilops tauschii subsp. tauschii inorganic pyrophosphatase 2-like (LOC109747901), mRNA	sp|Q67YC0|PPSP1_ARATH/5.5e-76/Inorganic pyrophosphatase 1 OS=Arabidopsis thaliana GN=PS2 PE=1 SV=1	ats:F775_29826/2.1e-139/Phosphoethanolamine/phosphocholine phosphatase; K13248 pyridoxal phosphate phosphatase PHOSPHO2 [EC:3.1.3.74]	Hs4505285/8.3e-10/[WV] KOG1216 von Willebrand factor and related coagulation proteins	PTHR20889/1.7E-184/--	molecular_function:GO:0016791//phosphatase activity;
Unigene37124_All	1414	2	506	7.94832	7.49e-105	Up	5.18e-107	XP_005850882.1/4.4e-07/hypothetical protein CHLNCDRAFT_140537 [Chlorella variabilis] >EFN58780.1 hypothetical protein CHLNCDRAFT_140537 [Chlorella variabilis]	NA	NA	cvr:CHLNCDRAFT_140537/4.5e-08/hypothetical protein; K13172 serine/arginine repetitive matrix protein 2	NA	NA	NA
Unigene495_All	2081	629.05	82.64	-2.96294	1.98e-104	Down	1.37e-106	BAK01956.1/1.5e-306/predicted protein [Hordeum vulgare subsp. vulgare]	AK370757.1/0.0/Hordeum vulgare subsp. vulgare mRNA for predicted protein, complete cds, clone: NIASHv2116G06	sp|Q43207|FKB70_WHEAT/2.4e-244/70 kDa peptidyl-prolyl isomerase OS=Triticum aestivum GN=FKBP70 PE=1 SV=1	sita:101769949/8.3e-293/70 kDa peptidyl-prolyl isomerase-like; K09571 FK506-binding protein 4/5 [EC:5.2.1.8]	At3g25230/5.4e-243/[O] KOG0543 FKBP-type peptidyl-prolyl cis-trans isomerase	SM00028/15.0/Tetratricopeptide repeats	biological_process:GO:0061077//chaperone-mediated protein folding;cellular_component:GO:0005737//cytoplasm;molecular_function:GO:0003755//peptidyl-prolyl cis-trans isomerase activity;GO:0005528//FK506 binding;
CL24603.Contig1_All	1841	312.51	1135.6	1.8268	1.01e-103	Up	7.02e-106	XP_020181542.1/2.1e-235/malate dehydrogenase [NADP] 1, chloroplastic [Aegilops tauschii subsp. tauschii]	XM_020325953.1/0.0/PREDICTED: Aegilops tauschii subsp. tauschii malate dehydrogenase [NADP] 1, chloroplastic (LOC109767185), mRNA	sp|P15719|MDHP_MAIZE/1.8e-211/Malate dehydrogenase [NADP], chloroplastic OS=Zea mays PE=1 SV=1	bdi:100837587/1.5e-234/malate dehydrogenase [NADP], chloroplastic; K00051 malate dehydrogenase (NADP+) [EC:1.1.1.82]	At5g58330/5.6e-183/[C] KOG1496 Malate dehydrogenase	PF00056/5.4E-33/lactate/malate dehydrogenase, NAD binding domain	biological_process:GO:0006734//NADH metabolic process;GO:0006108//malate metabolic process;GO:0006099//tricarboxylic acid cycle;GO:0051775//response to redox state;GO:0006107//oxaloacetate metabolic process;GO:0005975//carbohydrate metabolic process;cellular_component:GO:0048046//apoplast;GO:0009579//thylakoid;GO:0009941//chloroplast envelope;GO:0005739//mitochondrion;GO:0009507//chloroplast;GO:0…
CL25621.Contig3_All	3283	29.9	500.22	4.02967	1.31e-103	Up	9.14e-106	XP_020180434.1/0.0e+00/putative linoleate 9S-lipoxygenase 3 [Aegilops tauschii subsp. tauschii]	XM_020324845.1/0.0/PREDICTED: Aegilops tauschii subsp. tauschii putative linoleate 9S-lipoxygenase 3 (LOC109766078), mRNA	sp|P29250|LOX2_ORYSJ/0.0e+00/Linoleate 9S-lipoxygenase 2 OS=Oryza sativa subsp. japonica GN=LOX1.1 PE=2 SV=2	zma:542495/0.0e+00/lipoxygenase; K15718 linoleate 9S-lipoxygenase [EC:1.13.11.58]	At3g22400/5.9e-252/[I] TWOG0111 Lipoxygenase	PF01477/1.4E-12/PLAT/LH2 domain	biological_process:GO:0031408//oxylipin biosynthetic process;molecular_function:GO:0016702//oxidoreductase activity, acting on single donors with incorporation of molecular oxygen, incorporation of two atoms of oxygen;GO:0046872//metal ion binding;
CL11608.Contig5_All	2558	616.97	1666.01	1.39845	1.91e-103	Up	1.33e-105	BAJ91869.1/2.9e-219/predicted protein [Hordeum vulgare subsp. vulgare]	AK360660.1/0.0/Hordeum vulgare subsp. vulgare mRNA for predicted protein, complete cds, clone: NIASHv1122M14	sp|Q7G6K7|FH3_ORYSJ/4.7e-08/Formin-like protein 3 OS=Oryza sativa subsp. japonica GN=FH3 PE=2 SV=2	thj:104800686/1.6e-11/serine/arginine repetitive matrix protein 1; K13171 serine/arginine repetitive matrix protein 1	Hs19923466/1.6e-18/[A] KOG1869 Splicing coactivator SRm160/300, subunit SRm300	PTHR26312/3.7E-218/--	NA
CL25647.Contig5_All	1241	536.14	48.85	-3.49086	6.85e-103	Down	4.79e-105	XP_020178664.1/2.4e-110/uncharacterized protein LOC109764229 [Aegilops tauschii subsp. tauschii]	XM_020323075.1/0.0/PREDICTED: Aegilops tauschii subsp. tauschii uncharacterized LOC109764229 (LOC109764229), mRNA	sp|Q9FPQ6|GP1_CHLRE/1.2e-20/Vegetative cell wall protein gp1 OS=Chlamydomonas reinhardtii GN=GP1 PE=1 SV=1	spen:107017260/3.6e-17/leucine-rich repeat extensin-like protein 5; K03006 DNA-directed RNA polymerase II subunit RPB1 [EC:2.7.7.6]	Hs4505285/3.2e-17/[WV] KOG1216 von Willebrand factor and related coagulation proteins	NA	NA
CL2450.Contig3_All	1200	70.32	610.32	3.08288	1e-102	Up	7.03e-105	XP_020162537.1/5.9e-138/inorganic pyrophosphatase 2-like [Aegilops tauschii subsp. tauschii] >EMT25082.1 Phosphoethanolamine/phosphocholine phosphatase [Aegilops tauschii]	XM_020306948.1/0.0/PREDICTED: Aegilops tauschii subsp. tauschii inorganic pyrophosphatase 2-like (LOC109747901), mRNA	sp|Q67YC0|PPSP1_ARATH/4.2e-76/Inorganic pyrophosphatase 1 OS=Arabidopsis thaliana GN=PS2 PE=1 SV=1	ats:F775_29826/6.1e-139/Phosphoethanolamine/phosphocholine phosphatase; K13248 pyridoxal phosphate phosphatase PHOSPHO2 [EC:3.1.3.74]	Hs19923466/5.2e-12/[A] KOG1869 Splicing coactivator SRm160/300, subunit SRm300	PF06888/1.8E-83/Putative Phosphatase	molecular_function:GO:0016791//phosphatase activity;
CL11852.Contig1_All	2984	314.16	1133.3	1.81628	1.06e-102	Up	7.48e-105	XP_020172381.1/0.0e+00/succinate dehydrogenase [ubiquinone] flavoprotein subunit, mitochondrial [Aegilops tauschii subsp. tauschii]	AK376855.1/0.0/Hordeum vulgare subsp. vulgare mRNA for predicted protein, complete cds, clone: NIASHv3142E16	sp|Q6ZDY8|SDHA_ORYSJ/0.0e+00/Succinate dehydrogenase [ubiquinone] flavoprotein subunit, mitochondrial OS=Oryza sativa subsp. japonica GN=SDH1 PE=2 SV=1	bdi:100823502/0.0e+00/succinate dehydrogenase [ubiquinone] flavoprotein subunit, mitochondrial-like; K00234 succinate dehydrogenase (ubiquinone) flavoprotein subunit [EC:1.3.5.1]	At5g66760/0.0e+00/[C] KOG2403 Succinate dehydrogenase, flavoprotein subunit	PS00504/-/Fumarate reductase / succinate dehydrogenase FAD-binding site.	biological_process:GO:0006099//tricarboxylic acid cycle;GO:0022900//electron transport chain;cellular_component:GO:0005743//mitochondrial inner membrane;molecular_function:GO:0050660//flavin adenine dinucleotide binding;GO:0008177//succinate dehydrogenase (ubiquinone) activity;
Unigene28459_All	1708	538.26	50.58	-3.44634	3e-102	Down	2.12e-104	XP_020178141.1/4.3e-158/heat stress transcription factor A-2d-like [Aegilops tauschii subsp. tauschii]	XM_020322552.1/0.0/PREDICTED: Aegilops tauschii subsp. tauschii heat stress transcription factor A-2d-like (LOC109763692), mRNA	sp|Q8H7Y6|HFA2D_ORYSJ/6.5e-147/Heat stress transcription factor A-2d OS=Oryza sativa subsp. japonica GN=HSFA2D PE=2 SV=2	obr:102715741/6.2e-145/heat stress transcription factor A-2d; K09419 heat shock transcription factor, other eukaryote	At3g22830/1.4e-82/[K] KOG0627 Heat shock transcription factor	PF00447/7.9E-35/HSF-type DNA-binding	NA
CL23761.Contig42_All	3941	2368.22	1138.33	-1.09156	4.49e-102	Down	3.18e-104	XP_015623820.1/0.0e+00/PREDICTED: probable LRR receptor-like serine/threonine-protein kinase At3g47570 isoform X1 [Oryza sativa Japonica Group] >BAD19467.1 putative protein kinase Xa21, receptor type precursor [Oryza sativa Japonica Group] >BAF09345.1 Os02g0615500 [Oryza sativa Japonica Group] >BAG94431.1 unnamed protein product [Oryza sativa Japonica Group] >BAS79764.1 Os02g0615500 [Oryza sativa…	AK355296.1/0.0/Hordeum vulgare subsp. vulgare mRNA for predicted protein, partial cds, clone: NIASHv1018K20	sp|C0LGP4|Y3475_ARATH/6.5e-198/Probable LRR receptor-like serine/threonine-protein kinase At3g47570 OS=Arabidopsis thaliana GN=At3g47570 PE=2 SV=1	aly:ARALYDRAFT_488953/1.9e-189/EFR; EF-TU receptor; K13428 LRR receptor-like serine/threonine-protein kinase EFR [EC:2.7.11.1]	At5g20480/4.0e-186/[T] LSE0002 A Receptor protein kinase containing LRR repeats	PF00069/2.7E-40/Protein kinase domain	cellular_component:GO:0016021//integral component of membrane;molecular_function:GO:0004674//protein serine/threonine kinase activity;GO:0005524//ATP binding;GO:0004672//protein kinase activity;
Unigene7913_All	2503	1164.49	357.49	-1.7384	9.83e-102	Down	6.99e-104	AAM13671.1/0.0e+00/fructan:fructan 6G-fructosyltransferase [Lolium perenne]	AB288057.1/0.0/Lolium perenne mRNA for fructan:fructan 6G-fructosyltransferase 2, complete cds	sp|Q9FSV7|SST_FESAR/0.0e+00/Sucrose:sucrose 1-fructosyltransferase OS=Festuca arundinacea GN=1-SST PE=1 SV=1	ats:F775_28817/1.9e-259/Beta-fructofuranosidase 1; K01193 beta-fructofuranosidase [EC:3.2.1.26]	At1g62660/6.5e-166/[G] KOG0228 Beta-fructofuranosidase (invertase)	PS00609/-/Glycosyl hydrolases family 32 active site.	NA
CL25647.Contig4_All	1264	487.63	34.94	-3.83751	2.7e-100	Down	1.94e-102	XP_020178664.1/2.9e-111/uncharacterized protein LOC109764229 [Aegilops tauschii subsp. tauschii]	XM_020323075.1/0.0/PREDICTED: Aegilops tauschii subsp. tauschii uncharacterized LOC109764229 (LOC109764229), mRNA	sp|Q9FPQ6|GP1_CHLRE/3.1e-21/Vegetative cell wall protein gp1 OS=Chlamydomonas reinhardtii GN=GP1 PE=1 SV=1	mus:103989453/1.7e-14/proline-rich receptor-like protein kinase PERK13 isoform X2; K04733 interleukin-1 receptor-associated kinase 4 [EC:2.7.11.1]	Hs4505285/3.5e-19/[WV] KOG1216 von Willebrand factor and related coagulation proteins	PTHR33321/1.2E-117/--	NA
CL17805.Contig3_All	986	36.88	506.74	3.74566	4.49e-100	Up	3.24e-102	BAJ96887.1/7.3e-33/predicted protein [Hordeum vulgare subsp. vulgare]	AK365684.1/0.0/Hordeum vulgare subsp. vulgare mRNA for predicted protein, complete cds, clone: NIASHv2036F01	sp|Q0WPJ7|RF298_ARATH/1.5e-10/Putative E3 ubiquitin-protein ligase RF298 OS=Arabidopsis thaliana GN=RF298 PE=2 SV=1	NA	NA	NA	NA
Unigene10163_All	2204	876.52	2053.58	1.19361	9.8e-100	Up	7.09e-102	BAJ87754.1/5.1e-103/predicted protein [Hordeum vulgare subsp. vulgare] >BAJ99872.1 predicted protein [Hordeum vulgare subsp. vulgare]	AK368669.1/0.0/Hordeum vulgare subsp. vulgare mRNA for predicted protein, complete cds, clone: NIASHv2077M15	NA	NA	NA	PTHR36738/3.3E-104/--	cellular_component:GO:0016021//integral component of membrane;GO:0005886//plasma membrane;
CL14318.Contig8_All	2101	577.78	1577.52	1.41439	1.18e-99	Up	8.56e-102	EMS61468.1/2.4e-243/Putative polyol transporter 1 [Triticum urartu]	XM_020304653.1/0.0/PREDICTED: Aegilops tauschii subsp. tauschii probable polyol transporter 6 (LOC109745524), mRNA	sp|Q8VZ80|PLT5_ARATH/6.0e-126/Polyol transporter 5 OS=Arabidopsis thaliana GN=PLT5 PE=1 SV=2	vvi:100268023/1.5e-63/INT1; inositol transporter 1; K08150 MFS transporter, SP family, solute carrier family 2 (myo-inositol transporter), member 13	At3g18830/1.6e-125/[R] KOG0254 Predicted transporter (major facilitator superfamily)	PR00171/5.3E-16/Sugar transporter signature	biological_process:GO:0035428//hexose transmembrane transport;GO:0046323//glucose import;cellular_component:GO:0016021//integral component of membrane;molecular_function:GO:0005355//glucose transmembrane transporter activity;GO:0005351//sugar:proton symporter activity;
Unigene20375_All	2054	323.77	1134.42	1.77424	1.52e-99	Up	1.1e-101	XP_004954330.1/6.6e-254/PREDICTED: glutathione reductase, cytosolic [Setaria italica] >KQL32054.1 hypothetical protein SETIT_017015mg [Setaria italica] >KQL32055.1 hypothetical protein SETIT_017015mg [Setaria italica]	AB277097.1/0.0/Hordeum vulgare HvGR2 mRNA for cytosolic glutathione reductase, complete cds	sp|P48642|GSHRC_ORYSJ/2.2e-258/Glutathione reductase, cytosolic OS=Oryza sativa subsp. japonica GN=GRC2 PE=2 SV=2	sita:101759106/6.8e-255/glutathione reductase, cytosolic; K00383 glutathione reductase (NADPH) [EC:1.8.1.7]	At3g24170/1.1e-211/[Q] KOG0405 Pyridine nucleotide-disulphide oxidoreductase	PS00076/-/Pyridine nucleotide-disulphide oxidoreductases class-I active site.	biological_process:GO:0006749//glutathione metabolic process;GO:0045454//cell redox homeostasis;cellular_component:GO:0005623//cell;GO:0005777//peroxisome;molecular_function:GO:0050661//NADP binding;GO:0009055//electron transfer activity;GO:0050660//flavin adenine dinucleotide binding;GO:0004362//glutathione-disulfide reductase activity;
CL19837.Contig5_All	1350	659	1709	1.34013	1.9e-99	Up	1.38e-101	XP_020184360.1/2.1e-107/SPX domain-containing protein 6-like [Aegilops tauschii subsp. tauschii]	AK333013.1/0.0/Triticum aestivum cDNA, clone: SET1_P09, cultivar: Chinese Spring	sp|Q8H398|SPX6_ORYSJ/4.8e-76/SPX domain-containing protein 6 OS=Oryza sativa subsp. japonica GN=SPX6 PE=2 SV=1	thj:104800686/1.2e-10/serine/arginine repetitive matrix protein 1; K13171 serine/arginine repetitive matrix protein 1	At2g45130/2.7e-62/[P] KOG1161 Protein involved in vacuolar polyphosphate accumulation, contains SPX domain	NA	biological_process:GO:0016036//cellular response to phosphate starvation;cellular_component:GO:0005783//endoplasmic reticulum;
CL15662.Contig4_All	1331	396.6	1265.27	1.63901	2.7e-99	Up	1.97e-101	BAJ90130.1/6.4e-101/predicted protein [Hordeum vulgare subsp. vulgare]	XM_020305134.1/0.0/PREDICTED: Aegilops tauschii subsp. tauschii uncharacterized LOC109746016 (LOC109746016), mRNA	sp|Q9FPQ6|GP1_CHLRE/5.3e-19/Vegetative cell wall protein gp1 OS=Chlamydomonas reinhardtii GN=GP1 PE=1 SV=1	dosa:Os03t0607600-00/5.2e-14/Os03g0607600; Similar to Cyclin-A3-1.; K06627 cyclin A	Hs4505285/7.5e-20/[WV] KOG1216 von Willebrand factor and related coagulation proteins	NA	NA
CL18417.Contig4_All	895	59.39	566.94	3.22023	2.75e-99	Up	2.01e-101	XP_015620383.1/2.9e-41/PREDICTED: non-specific lipid-transfer protein 2B [Oryza sativa Japonica Group] >Q2QYL2.1 RecName: Full=Non-specific lipid-transfer protein 2B; Short=LTP 2B; AltName: Full=LTP B1; Flags: Precursor >ABA96283.1 Nonspecific lipid-transfer protein 2 precursor, putative, expressed [Oryza sativa Japonica Group] >EAZ19434.1 hypothetical protein OsJ_34995 [Oryza sativa Japonica Gro…	XM_020316665.1/0.0/PREDICTED: Aegilops tauschii subsp. tauschii non-specific lipid-transfer protein 1-like (LOC109757831), mRNA	sp|Q2QYL2|NLT2B_ORYSJ/1.6e-43/Non-specific lipid-transfer protein 2B OS=Oryza sativa subsp. japonica GN=LTP2-B PE=2 SV=1	osa:4336295/2.4e-07/peroxidase 18; K00430 peroxidase [EC:1.11.1.7]	At2g38540/8.8e-25/[I] LSE0123 A Lipid transfer protein type 1	NA	biological_process:GO:0006869//lipid transport;cellular_component:GO:0016020//membrane;molecular_function:GO:0008289//lipid binding;
CL2007.Contig4_All	776	29	479.33	4.01222	4.93e-99	Up	3.62e-101	NA	EF558902.1/0.0/Lolium multiflorum IPS1 riboregulators (IPS1) mRNA, complete cds	NA	NA	NA	NA	NA
CL23922.Contig6_All	2363	190.95	871.82	2.15616	5.61e-99	Up	4.12e-101	XP_003580872.1/5.7e-217/PREDICTED: tubby-like F-box protein 7 [Brachypodium distachyon] >KQJ85450.1 hypothetical protein BRADI_5g27110 [Brachypodium distachyon]	XM_003580824.2/0.0/PREDICTED: Brachypodium distachyon tubby-like F-box protein 7 (LOC100838863), mRNA	sp|Q7XSV4|TLP7_ORYSJ/2.2e-201/Tubby-like F-box protein 7 OS=Oryza sativa subsp. japonica GN=TULP7 PE=2 SV=1	bna:106363425/6.5e-68/tubby-like F-box protein 1; K19600 tubby-related protein 1	At1g76900/1.0e-144/[R] KOG2502 Tub family proteins	PF00646/2.6E-12/F-box domain	molecular_function:GO:0035091//phosphatidylinositol binding;
Unigene30808_All	3051	958.71	251.5	-1.96521	5.91e-99	Down	4.35e-101	AAM13671.1/9.4e-281/fructan:fructan 6G-fructosyltransferase [Lolium perenne]	AB288057.1/0.0/Lolium perenne mRNA for fructan:fructan 6G-fructosyltransferase 2, complete cds	sp|Q9FSV7|SST_FESAR/1.5e-266/Sucrose:sucrose 1-fructosyltransferase OS=Festuca arundinacea GN=1-SST PE=1 SV=1	ats:F775_28817/2.4e-224/Beta-fructofuranosidase 1; K01193 beta-fructofuranosidase [EC:3.2.1.26]	At1g62660/2.4e-154/[G] KOG0228 Beta-fructofuranosidase (invertase)	PTHR31953/1.1E-298/--	NA
CL22469.Contig5_All	11457	1770.57	744.18	-1.28517	6.25e-99	Down	4.61e-101	XP_015636049.1/6.9e-42/PREDICTED: uncharacterized protein LOC107280774 [Oryza sativa Japonica Group] >XP_015636050.1 PREDICTED: uncharacterized protein LOC107280774 [Oryza sativa Japonica Group] >XP_015636052.1 PREDICTED: uncharacterized protein LOC107280774 [Oryza sativa Japonica Group]	HG670306.1/0.0/Triticum aestivum chromosome 3B, genomic scaffold, cultivar Chinese Spring	NA	NA	NA	PF00098/9.2E-4/Zinc knuckle	NA
CL14318.Contig3_All	2077	583.12	1574.98	1.39879	7.59e-98	Up	5.64e-100	EMS61468.1/1.1e-243/Putative polyol transporter 1 [Triticum urartu]	XM_020304653.1/0.0/PREDICTED: Aegilops tauschii subsp. tauschii probable polyol transporter 6 (LOC109745524), mRNA	sp|Q8VZ80|PLT5_ARATH/1.0e-125/Polyol transporter 5 OS=Arabidopsis thaliana GN=PLT5 PE=1 SV=2	vvi:100268023/1.3e-64/INT1; inositol transporter 1; K08150 MFS transporter, SP family, solute carrier family 2 (myo-inositol transporter), member 13	At3g18830/2.7e-125/[R] KOG0254 Predicted transporter (major facilitator superfamily)	PR00171/5.3E-16/Sugar transporter signature	biological_process:GO:0035428//hexose transmembrane transport;GO:0046323//glucose import;cellular_component:GO:0016021//integral component of membrane;molecular_function:GO:0005355//glucose transmembrane transporter activity;GO:0005351//sugar:proton symporter activity;
CL7339.Contig8_All	2471	1071.22	2333.06	1.08829	1.05e-97	Up	7.8e-100	XP_020149402.1/2.1e-270/probable polyamine oxidase 4 [Aegilops tauschii subsp. tauschii]	XM_020293813.1/0.0/PREDICTED: Aegilops tauschii subsp. tauschii probable polyamine oxidase 4 (LOC109734611), mRNA	sp|Q9SKX5|PAO2_ARATH/2.2e-167/Probable polyamine oxidase 2 OS=Arabidopsis thaliana GN=PAO2 PE=2 SV=1	bdi:100840588/1.5e-261/probable polyamine oxidase 4; K17839 polyamine oxidase [EC:1.5.3.17 1.5.3.-]	At2g43020/5.8e-167/[Q] KOG0029 Amine oxidase	PF01593/1.7E-89/Flavin containing amine oxidoreductase	molecular_function:GO:0016491//oxidoreductase activity;
CL23363.Contig3_All	1755	1533	597	-1.39523	3.53e-97	Down	2.63e-99	BAJ92162.1/3.7e-64/predicted protein [Hordeum vulgare subsp. vulgare]	XM_020304123.1/0.0/PREDICTED: Aegilops tauschii subsp. tauschii protein ACCELERATED CELL DEATH 6-like (LOC109744985), transcript variant X6, mRNA	sp|Q6AWW5|Y5262_ARATH/5.0e-09/Ankyrin repeat-containing protein At5g02620 OS=Arabidopsis thaliana GN=At5g02620 PE=1 SV=1	mus:103997230/8.9e-22/serine/threonine-protein phosphatase 6 regulatory ankyrin repeat subunit A-like isoform X2; K15502 serine/threonine-protein phosphatase 6 regulatory ankyrin repeat subunit A	At4g03460/4.0e-13/[R] KOG0504 FOG: Ankyrin repeat	PS50088/8.843/Ankyrin repeat profile.	NA
CL8775.Contig5_All	2056	359	1183.05	1.68578	1.21e-96	Up	9.07e-99	AJW60773.1/3.7e-289/aldehyde dehydrogenase 7 [Lolium perenne]	KM370997.1/0.0/Lolium perenne aldehyde dehydrogenase 7 (ALDH7) mRNA, complete cds	sp|Q9ZPB7|AL7A1_MALDO/6.1e-248/Aldehyde dehydrogenase family 7 member A1 OS=Malus domestica PE=1 SV=3	ats:F775_29072/2.5e-289/Aldehyde dehydrogenase family 7 member A1; K14085 aldehyde dehydrogenase family 7 member A1 [EC:1.2.1.31 1.2.1.8 1.2.1.3]	At1g54100/1.5e-240/[C] KOG2453 Aldehyde dehydrogenase	PTHR11699:SF144/0.0/--	NA
CL9205.Contig8_All	795	30.98	473.24	3.89849	5.02e-96	Up	3.77e-98	OSX81579.1/2.2e-08/hypothetical protein BU14_0014s0127 [Porphyra umbilicalis]	XM_010543298.2/0.0/PREDICTED: Tarenaya hassleriana ethylene-responsive transcription factor SHINE 2 (LOC104815017), mRNA	sp|Q9LK03|PERK2_ARATH/1.4e-06/Proline-rich receptor-like protein kinase PERK2 OS=Arabidopsis thaliana GN=PERK2 PE=2 SV=3	NA	Hs4505285/4.8e-06/[WV] KOG1216 von Willebrand factor and related coagulation proteins	NA	NA
CL10209.Contig6_All	2051	76.79	598.39	2.92742	7.36e-96	Up	5.54e-98	XP_003564367.2/1.2e-287/PREDICTED: polyphenol oxidase I, chloroplastic-like [Brachypodium distachyon] >KQK10142.1 hypothetical protein BRADI_2g52260 [Brachypodium distachyon]	XM_003564319.3/0.0/PREDICTED: Brachypodium distachyon polyphenol oxidase I, chloroplastic-like (LOC100825583), mRNA	sp|P43311|PPO_VITVI/3.3e-129/Polyphenol oxidase, chloroplastic OS=Vitis vinifera PE=1 SV=1	bdi:100825583/1.2e-288/polyphenol oxidase I, chloroplastic-like; K00422 polyphenol oxidase [EC:1.10.3.1]	Hs19923466/5.9e-16/[A] KOG1869 Splicing coactivator SRm160/300, subunit SRm300	PF00264/1.1E-31/Common central domain of tyrosinase	biological_process:GO:0046148//pigment biosynthetic process;molecular_function:GO:0046872//metal ion binding;GO:0004097//catechol oxidase activity;
CL23761.Contig2_All	3493	601.78	0	-10.2678	1.99e-95	Down	1.5e-97	XP_015622953.1/0.0e+00/PREDICTED: putative receptor-like protein kinase At3g47110 [Oryza sativa Japonica Group] >XP_015622954.1 PREDICTED: putative receptor-like protein kinase At3g47110 [Oryza sativa Japonica Group] >BAD19470.1 putative protein kinase Xa21, receptor type precursor [Oryza sativa Japonica Group] >BAF09346.1 Os02g0615800 [Oryza sativa Japonica Group] >EAZ23815.1 hypothetical protei…	AK355021.1/0.0/Hordeum vulgare subsp. vulgare mRNA for predicted protein, partial cds, clone: NIASHv1014N01	sp|C0LGP4|Y3475_ARATH/5.2e-191/Probable LRR receptor-like serine/threonine-protein kinase At3g47570 OS=Arabidopsis thaliana GN=At3g47570 PE=2 SV=1	mtr:MTR_5g026090/5.5e-180/vacuolar sorting-associated-like protein; K20181 vacuolar protein sorting-associated protein 18	At3g47110/8.7e-185/[T] LSE0002 A Receptor protein kinase containing LRR repeats	PS51450/5.617/Leucine-rich repeat profile.	cellular_component:GO:0016021//integral component of membrane;molecular_function:GO:0005524//ATP binding;GO:0004672//protein kinase activity;
CL1883.Contig6_All	1061	637.47	102.86	-2.66635	5.37e-95	Down	4.06e-97	CDM83698.1/9.0e-114/unnamed protein product [Triticum aestivum]	AK251153.1/0.0/Hordeum vulgare subsp. vulgare cDNA clone: FLbaf111g21, mRNA sequence	sp|B8A833|SWT2B_ORYSI/5.7e-101/Bidirectional sugar transporter SWEET2b OS=Oryza sativa subsp. indica GN=SWEET2B PE=3 SV=1	ats:F775_31988/1.3e-113/Protein RUPTURED POLLEN GRAIN 1; K15382 solute carrier family 50 (sugar transporter)	At3g14770/1.8e-61/[R] KOG1623 Multitransmembrane protein	PTHR10791/9.8E-153/--	biological_process:GO:0008643//carbohydrate transport;cellular_component:GO:0005887//integral component of plasma membrane;GO:0016021//integral component of membrane;GO:0005886//plasma membrane;molecular_function:GO:0042802//identical protein binding;GO:0051119//sugar transmembrane transporter activity;
CL4389.Contig1_All	1958	992.9	2193.29	1.1087	1.17e-94	Up	8.85e-97	XP_020198772.1/1.2e-244/linolenate hydroperoxide lyase, chloroplastic [Aegilops tauschii subsp. tauschii]	XM_020343183.1/0.0/PREDICTED: Aegilops tauschii subsp. tauschii linolenate hydroperoxide lyase, chloroplastic (LOC109784582), mRNA	sp|P48417|CP74_LINUS/2.1e-104/Allene oxide synthase, chloroplastic OS=Linum usitatissimum GN=CYP74A PE=1 SV=1	bdi:100831133/3.8e-231/linolenate hydroperoxide lyase, chloroplastic; K10528 hydroperoxide lyase [EC:4.1.2.-]	At4g15440/8.2e-108/[I] LSE0481 A Hydroperoxide lyase	NA	biological_process:GO:0009611//response to wounding;GO:0010597//green leaf volatile biosynthetic process;GO:0016125//sterol metabolic process;cellular_component:GO:0009941//chloroplast envelope;molecular_function:GO:0020037//heme binding;GO:0005506//iron ion binding;GO:0016829//lyase activity;GO:0016705//oxidoreductase activity, acting on paired donors, with incorporation or reduction of molecula…
CL24221.Contig21_All	2328	752.39	156.87	-2.29659	1.48e-94	Down	1.13e-96	XP_010231300.1/0.0e+00/PREDICTED: probable mediator of RNA polymerase II transcription subunit 37c [Brachypodium distachyon] >KQK05900.1 hypothetical protein BRADI_2g23250 [Brachypodium distachyon]	XM_020310368.1/0.0/PREDICTED: Aegilops tauschii subsp. tauschii heat shock cognate 70 kDa protein (LOC109751487), mRNA	sp|P09189|HSP7C_PETHY/0.0e+00/Heat shock cognate 70 kDa protein OS=Petunia hybrida GN=HSP70 PE=2 SV=1	bdi:100839302/0.0e+00/probable mediator of RNA polymerase II transcription subunit 37c; K03283 heat shock 70kDa protein 1/8	At3g12580/0.0e+00/[O] KOG0101 Molecular chaperones HSP70/HSC70, HSP70 superfamily	PF10712/8.2E-167/NAD-specific glutamate dehydrogenase	molecular_function:GO:0005524//ATP binding;
CL23216.Contig1_All	1073	593	0	-10.2466	2.43e-94	Down	1.85e-96	NA	NA	NA	NA	NA	NA	NA
Unigene5762_All	3681	2373.4	1183.86	-1.03813	2.84e-94	Down	2.17e-96	XP_020184771.1/0.0e+00/receptor kinase-like protein Xa21 isoform X1 [Aegilops tauschii subsp. tauschii]	GU593320.1/0.0/Triticum aestivum cultivar Luohan 2 leucine-rich repeat protein mRNA, complete cds	sp|C0LGP4|Y3475_ARATH/1.2e-193/Probable LRR receptor-like serine/threonine-protein kinase At3g47570 OS=Arabidopsis thaliana GN=At3g47570 PE=2 SV=1	osa:107276510/7.7e-201/Xa21; probable LRR receptor-like serine/threonine-protein kinase At3g47570; K13437 receptor kinase-like protein	At3g47110/1.8e-196/[T] LSE0002 A Receptor protein kinase containing LRR repeats	PS00107/-/Protein kinases ATP-binding region signature.	cellular_component:GO:0016021//integral component of membrane;molecular_function:GO:0004674//protein serine/threonine kinase activity;GO:0005524//ATP binding;
Unigene24590_All	3453	287.63	1037.3	1.81587	5.47e-94	Up	4.18e-96	NA	NA	NA	NA	NA	NA	NA
CL11134.Contig31_All	2529	353.64	1157.09	1.67547	1.04e-93	Up	7.99e-96	XP_020150498.1/6.5e-219/alpha-terpineol synthase, chloroplastic-like [Aegilops tauschii subsp. tauschii]	XM_020294909.1/0.0/PREDICTED: Aegilops tauschii subsp. tauschii alpha-terpineol synthase, chloroplastic-like (LOC109735704), mRNA	sp|B3TPQ7|ATESY_MAGGA/4.1e-97/Alpha-terpineol synthase, chloroplastic OS=Magnolia grandiflora PE=1 SV=1	ats:F775_10656/1.8e-217/Myrcene synthase, chloroplastic; K12742 isoprene synthase [EC:4.2.3.27]	At3g25830/3.3e-77/[QV] LSE0352 A Terpene synthase/cyclase	PTHR31225/0.0/--	biological_process:GO:0008152//metabolic process;molecular_function:GO:0000287//magnesium ion binding;GO:0010333//terpene synthase activity;
CL9205.Contig4_All	592	24.38	443.23	4.14961	2.08e-93	Up	1.6e-95	BAK03562.1/1.4e-07/predicted protein [Hordeum vulgare subsp. vulgare]	NA	NA	NA	NA	NA	NA
CL23761.Contig32_All	2751	1483.58	581.01	-1.38712	3.17e-93	Down	2.45e-95	BAJ87149.1/3.1e-190/predicted protein [Hordeum vulgare subsp. vulgare]	HG670306.1/0.0/Triticum aestivum chromosome 3B, genomic scaffold, cultivar Chinese Spring	sp|C0LGP4|Y3475_ARATH/3.3e-108/Probable LRR receptor-like serine/threonine-protein kinase At3g47570 OS=Arabidopsis thaliana GN=At3g47570 PE=2 SV=1	pxb:103965706/8.2e-115/probable LRR receptor-like serine/threonine-protein kinase At3g47570; K04730 interleukin-1 receptor-associated kinase 1 [EC:2.7.11.1]	At3g47090/4.0e-108/[T] LSE0002 A Receptor protein kinase containing LRR repeats	PTHR27000:SF82/2.7E-252/--	cellular_component:GO:0016021//integral component of membrane;molecular_function:GO:0004674//protein serine/threonine kinase activity;GO:0005524//ATP binding;
Unigene30826_All	3324	1766.99	767.45	-1.23783	4.08e-93	Down	3.16e-95	XP_020182017.1/1.0e-192/vacuolar-sorting receptor 6-like [Aegilops tauschii subsp. tauschii]	AK365976.1/0.0/Hordeum vulgare subsp. vulgare mRNA for predicted protein, partial cds, clone: NIASHv2039H08	sp|Q8L7E3|VSR7_ARATH/1.1e-137/Vacuolar-sorting receptor 7 OS=Arabidopsis thaliana GN=VSR7 PE=2 SV=2	rcu:8263389/7.9e-11/formin-like protein 20; K02184 formin 2	Hs4507349/1.2e-13/[K] KOG2341 TATA box binding protein (TBP)-associated factor, RNA polymerase II	PS01187/-/Calcium-binding EGF-like domain signature.	cellular_component:GO:0016021//integral component of membrane;molecular_function:GO:0005509//calcium ion binding;
CL23761.Contig35_All	3761	1010.49	296.76	-1.80236	7.79e-93	Down	6.05e-95	BAJ87149.1/1.8e-185/predicted protein [Hordeum vulgare subsp. vulgare]	AK355931.1/0.0/Hordeum vulgare subsp. vulgare mRNA for predicted protein, complete cds, clone: NIASHv1028A04	sp|C0LGP4|Y3475_ARATH/6.6e-91/Probable LRR receptor-like serine/threonine-protein kinase At3g47570 OS=Arabidopsis thaliana GN=At3g47570 PE=2 SV=1	mtr:MTR_5g026090/2.1e-100/vacuolar sorting-associated-like protein; K20181 vacuolar protein sorting-associated protein 18	At3g47090/3.3e-89/[T] LSE0002 A Receptor protein kinase containing LRR repeats	SM00369/9.1/Leucine-rich repeats, typical (most populated) subfamily	cellular_component:GO:0016021//integral component of membrane;molecular_function:GO:0004674//protein serine/threonine kinase activity;GO:0005524//ATP binding;
CL402.Contig6_All	1117	131.32	713.31	2.40677	1.62e-92	Up	1.26e-94	XP_003563566.1/4.1e-16/PREDICTED: uncharacterized protein LOC100837238 [Brachypodium distachyon] >KQK17536.1 hypothetical protein BRADI_1g35140 [Brachypodium distachyon]	FP099942.1/0.0/Phyllostachys edulis cDNA clone: bphyem127f24, full insert sequence	sp|B6TWJ1|CSPLF_MAIZE/1.1e-06/CASP-like protein 15 OS=Zea mays PE=2 SV=2	NA	NA	PF04570/1.2E-6/zinc-finger of the FCS-type, C2-C2	NA
CL24221.Contig15_All	1178	810.88	190.96	-2.12089	2.26e-92	Down	1.76e-94	XP_010231300.1/1.7e-169/PREDICTED: probable mediator of RNA polymerase II transcription subunit 37c [Brachypodium distachyon] >KQK05900.1 hypothetical protein BRADI_2g23250 [Brachypodium distachyon]	AK369055.1/0.0/Hordeum vulgare subsp. vulgare mRNA for predicted protein, complete cds, clone: NIASHv2084I05	sp|Q9LHA8|MD37C_ARATH/6.1e-168/Probable mediator of RNA polymerase II transcription subunit 37c OS=Arabidopsis thaliana GN=MED37C PE=1 SV=1	bdi:100839302/1.7e-170/probable mediator of RNA polymerase II transcription subunit 37c; K03283 heat shock 70kDa protein 1/8	At3g12580/1.6e-167/[O] KOG0101 Molecular chaperones HSP70/HSC70, HSP70 superfamily	PTHR19375:SF232/2.1E-262/--	molecular_function:GO:0005524//ATP binding;
CL14998.Contig3_All	2300	1783.05	783.21	-1.22155	5.01e-92	Down	3.91e-94	AET80728.1/5.5e-233/calcineurin B-like-interacting protein kinase [Hordeum brevisubulatum]	AK332453.1/0.0/Triticum aestivum cDNA, clone: WT004_A08, cultivar: Chinese Spring	sp|Q7X996|CIPK2_ORYSJ/9.5e-226/CBL-interacting protein kinase 2 OS=Oryza sativa subsp. japonica GN=CIPK2 PE=2 SV=1	zma:100281661/4.7e-196/GRMZM2G316136; CBL-interacting serine/threonine-protein kinase 15; K07198 5'-AMP-activated protein kinase, catalytic alpha subunit [EC:2.7.11.11]	At5g58380/7.8e-166/[T] KOG0583 Serine/threonine protein kinase	PTHR24347/0.0/--	biological_process:GO:0018107//peptidyl-threonine phosphorylation;GO:0018105//peptidyl-serine phosphorylation;GO:0035556//intracellular signal transduction;cellular_component:GO:0005622//intracellular;molecular_function:GO:0004674//protein serine/threonine kinase activity;GO:0005524//ATP binding;
CL1047.Contig7_All	5257	559.82	75.31	-2.92873	6.53e-92	Down	5.11e-94	KQJ84278.1/0.0e+00/hypothetical protein BRADI_5g19787 [Brachypodium distachyon]	KP852210.1/0.0/Beckmannia syzigachne ABC transporter C family member 9-like mRNA, complete sequence	sp|Q9M1C7|AB9C_ARATH/0.0e+00/ABC transporter C family member 9 OS=Arabidopsis thaliana GN=ABCC9 PE=2 SV=2	ats:F775_14001/0.0e+00/ABC transporter C family member 9; K05665 ATP-binding cassette, subfamily C (CFTR/MRP), member 1	At3g60160/0.0e+00/[Q] KOG0054 Multidrug resistance-associated protein/mitoxantrone resistance protein, ABC superfamily	PS50893/16.66/ATP-binding cassette, ABC transporter-type domain profile.	NA
CL989.Contig2_All	3198	1010.69	2198.94	1.08679	6.81e-92	Up	5.33e-94	XP_020185293.1/1.2e-172/bisdemethoxycurcumin synthase-like [Aegilops tauschii subsp. tauschii]	XM_003576369.3/0.0/PREDICTED: Brachypodium distachyon bisdemethoxycurcumin synthase-like (LOC100835138), mRNA	sp|Q8LIL0|CUS_ORYSJ/1.5e-115/Bisdemethoxycurcumin synthase OS=Oryza sativa subsp. japonica GN=Os07g0271500 PE=1 SV=2	zma:100272924/1.4e-121/GRMZM2G175812; uncharacterized LOC100272924; K17212 bisdemethoxycurcumin synthase [EC:2.3.1.211]	At5g13930/1.6e-97/[Q] LSE0252 A Chalcone synthase	PTHR11877:SF19/1.3E-255/--	biological_process:GO:0009058//biosynthetic process;molecular_function:GO:0016747//transferase activity, transferring acyl groups other than amino-acyl groups;
Unigene30326_All	2340	1039	317	-1.74732	1.92e-91	Down	1.51e-93	XP_014758035.1/1.4e-159/PREDICTED: probable LRR receptor-like serine/threonine-protein kinase At3g47570 [Brachypodium distachyon] >KQJ92166.1 hypothetical protein BRADI_4g42020 [Brachypodium distachyon]	XM_020342416.1/0.0/PREDICTED: Aegilops tauschii subsp. tauschii glyceraldehyde-3-phosphate dehydrogenase B, chloroplastic (LOC109783816), mRNA	sp|C0LGT6|EFR_ARATH/1.7e-73/LRR receptor-like serine/threonine-protein kinase EFR OS=Arabidopsis thaliana GN=EFR PE=1 SV=1	brp:103856446/1.1e-72/LRR receptor-like serine/threonine-protein kinase EFR; K13428 LRR receptor-like serine/threonine-protein kinase EFR [EC:2.7.11.1]	At5g20480/4.6e-73/[T] LSE0002 A Receptor protein kinase containing LRR repeats	PTHR27000/3.2E-169/--	cellular_component:GO:0016021//integral component of membrane;molecular_function:GO:0005524//ATP binding;GO:0004672//protein kinase activity;
CL6555.Contig2_All	2455	1188.26	405.14	-1.58703	3.35e-91	Down	2.64e-93	XP_020159711.1/3.0e-213/serine/threonine-protein phosphatase 6 regulatory ankyrin repeat subunit A-like isoform X1 [Aegilops tauschii subsp. tauschii]	XM_020304123.1/0.0/PREDICTED: Aegilops tauschii subsp. tauschii protein ACCELERATED CELL DEATH 6-like (LOC109744985), transcript variant X6, mRNA	sp|Q9C7A2|Y3236_ARATH/7.4e-27/Ankyrin repeat-containing protein At3g12360 OS=Arabidopsis thaliana GN=At3g12360 PE=2 SV=1	mus:103997230/3.7e-50/serine/threonine-protein phosphatase 6 regulatory ankyrin repeat subunit A-like isoform X2; K15502 serine/threonine-protein phosphatase 6 regulatory ankyrin repeat subunit A	At1g03670/4.9e-49/[R] KOG0504 FOG: Ankyrin repeat	PTHR24177/2.2E-144/--	NA
CL17965.Contig6_All	703	953.37	269.77	-1.85598	3.6e-91	Down	2.84e-93	KQJ81673.1/9.2e-06/hypothetical protein BRADI_5g02205 [Brachypodium distachyon]	NA	NA	NA	NA	NA	NA
Unigene6380_All	5730	1601.06	667.49	-1.29689	9.61e-91	Down	7.62e-93	ONI05788.1/7.5e-13/hypothetical protein PRUPE_5G024100 [Prunus persica]	EU328532.1/0.0/Lolium temulentum eukaryotic elongation factor 1-alpha (EF1a) mRNA, partial cds	sp|Q9ARI6|CMT2_MAIZE/4.4e-14/DNA (cytosine-5)-methyltransferase 2 OS=Zea mays GN=ZMET5 PE=2 SV=1	bdi:100845813/2.9e-13/DNA (cytosine-5)-methyltransferase 1-like; K00558 DNA (cytosine-5)-methyltransferase 1 [EC:2.1.1.37]	At4g19020/3.2e-11/[LK] LSE0283 A Chromomethylase	NA	cellular_component:GO:0005634//nucleus;molecular_function:GO:0008168//methyltransferase activity;GO:0003682//chromatin binding;
Unigene6379_All	1619	188.45	826.37	2.09793	1.2e-90	Up	9.56e-93	NP_001142246.1/3.1e-206/chalcone synthase C2 [Zea mays] >P24825.1 RecName: Full=Chalcone synthase C2; AltName: Full=Naringenin-chalcone synthase C2 >CAA42764.1 chalcone synthase [Zea mays] >AAW56961.1 putative chalcone synthase C2-Idf-II [Zea mays] >AAW56962.1 putative chalcone synthase C2-Idf-I [Zea mays] >AAW56964.1 chalcone synthase [Zea mays] >ACN26676.1 unknown [Zea mays] >AQK57683.1 Chalcon…	AK248641.1/0.0/Hordeum vulgare subsp. vulgare cDNA clone: FLbaf170e07, mRNA sequence	sp|P24825|CHS2_MAIZE/1.7e-208/Chalcone synthase C2 OS=Zea mays GN=C2 PE=3 SV=1	zma:100274415/3.2e-207/c2, GRMZM2G422750, colorless2; chalcone synthase; K00660 chalcone synthase [EC:2.3.1.74]	At5g13930/1.1e-190/[Q] LSE0252 A Chalcone synthase	PF02797/2.9E-72/Chalcone and stilbene synthases, C-terminal domain	biological_process:GO:0009058//biosynthetic process;GO:0009813//flavonoid biosynthetic process;molecular_function:GO:0016210//naringenin-chalcone synthase activity;GO:0016747//transferase activity, transferring acyl groups other than amino-acyl groups;
CL6242.Contig4_All	2588	912.8	249.95	-1.90334	2.62e-90	Down	2.08e-92	BAJ87949.1/1.0e-110/predicted protein [Hordeum vulgare subsp. vulgare]	AK356734.1/0.0/Hordeum vulgare subsp. vulgare mRNA for predicted protein, complete cds, clone: NIASHv1039C23	NA	NA	NA	PTHR33334:SF5/5.4E-58/--	NA
CL25050.Contig4_All	856	2194.13	1078.09	-1.05985	3.64e-90	Down	2.9e-92	ABA61130.1/6.2e-57/light-induced protein 1-like [Lolium perenne]	DQ206624.1/0.0/Lolium perenne light-induced protein 1-like (LIR1) mRNA, complete cds	sp|Q03200|LIRP1_ORYSJ/6.6e-31/Light-regulated protein OS=Oryza sativa subsp. japonica GN=LIR1 PE=2 SV=1	sita:101765827/1.3e-34/vacuolar protein sorting-associated protein 32 homolog 2-like; K12198 charged multivesicular body protein 5	Hs5032119/1.1e-08/[AR] KOG2146 Splicing coactivator SRm160/300, subunit SRm160 (contains PWI domain)	PF07207/2.0E-46/Light regulated protein Lir1	NA
Unigene18343_All	3130	83.64	591.16	2.78661	4.08e-90	Up	3.26e-92	BAK01953.1/0.0e+00/predicted protein [Hordeum vulgare subsp. vulgare]	AK370754.1/0.0/Hordeum vulgare subsp. vulgare mRNA for predicted protein, complete cds, clone: NIASHv2116F14	sp|Q8GSM2|LOX23_HORVU/0.0e+00/Lipoxygenase 2.3, chloroplastic OS=Hordeum vulgare GN=LOX2.3 PE=1 SV=1	bdi:100832776/0.0e+00/lipoxygenase 2.3, chloroplastic; K00454 lipoxygenase [EC:1.13.11.12]	At3g45140/6.7e-237/[I] TWOG0111 Lipoxygenase	PTHR11771/0.0/--	biological_process:GO:0031408//oxylipin biosynthetic process;molecular_function:GO:0016702//oxidoreductase activity, acting on single donors with incorporation of molecular oxygen, incorporation of two atoms of oxygen;GO:0046872//metal ion binding;
CL3084.Contig15_All	3557	472.02	44.47	-3.44262	1.29e-89	Down	1.04e-91	BAJ92173.1/0.0e+00/predicted protein [Hordeum vulgare subsp. vulgare] >AEW48244.1 circadian clock associated 1 [Hordeum vulgare subsp. vulgare] >AEW48246.1 circadian clock associated 1 [Hordeum vulgare subsp. vulgare] >AFO69281.1 circadian clock associated 1 [Hordeum vulgare]	XM_020339872.1/0.0/PREDICTED: Aegilops tauschii subsp. tauschii protein LHY (LOC109781264), transcript variant X4, mRNA	sp|Q6R0H1|LHY_ARATH/3.4e-57/Protein LHY OS=Arabidopsis thaliana GN=LHY PE=1 SV=2	bdi:100838310/0.0e+00/protein CCA1; K12133 MYB-related transcription factor LHY	At1g01060/9.2e-57/[O] KOG0724 Zuotin and related molecular chaperones (DnaJ superfamily), contains DNA-binding domains	PTHR12802/6.7E-106/--	biological_process:GO:0006355//regulation of transcription, DNA-templated;GO:0006351//transcription, DNA-templated;cellular_component:GO:0005634//nucleus;molecular_function:GO:0003677//DNA binding;
Unigene23841_All	846	392.2	1201.75	1.5808	1.53e-89	Up	1.24e-91	XP_020183540.1/2.7e-76/low molecular mass early light-inducible protein HV60, chloroplastic [Aegilops tauschii subsp. tauschii]	AK357456.1/0.0/Hordeum vulgare subsp. vulgare mRNA for predicted protein, complete cds, clone: NIASHv1053P04	sp|P14897|ELI9_HORVU/6.0e-77/Low molecular mass early light-inducible protein HV90, chloroplastic OS=Hordeum vulgare PE=2 SV=1	NA	NA	NA	NA
Unigene15736_All	3324	956.43	276.11	-1.82709	1.55e-89	Down	1.25e-91	NA	NA	NA	NA	NA	NA	NA
CL14998.Contig4_All	2390	1853	843	-1.17094	1.93e-89	Down	1.56e-91	AET80728.1/1.5e-233/calcineurin B-like-interacting protein kinase [Hordeum brevisubulatum]	AK332453.1/0.0/Triticum aestivum cDNA, clone: WT004_A08, cultivar: Chinese Spring	sp|Q7X996|CIPK2_ORYSJ/2.7e-223/CBL-interacting protein kinase 2 OS=Oryza sativa subsp. japonica GN=CIPK2 PE=2 SV=1	zma:100281661/9.8e-197/GRMZM2G316136; CBL-interacting serine/threonine-protein kinase 15; K07198 5'-AMP-activated protein kinase, catalytic alpha subunit [EC:2.7.11.11]	At5g58380/6.2e-166/[T] KOG0583 Serine/threonine protein kinase	PF03822/3.5E-22/NAF domain	NA
CL13775.Contig6_All	1111	891.85	241.01	-1.92238	2e-89	Down	1.62e-91	XP_013463024.1/8.2e-09/late embryogenesis abundant (LEA)-like protein [Medicago truncatula] >KEH37069.1 late embryogenesis abundant (LEA)-like protein [Medicago truncatula]	XM_020292016.1/0.0/PREDICTED: Aegilops tauschii subsp. tauschii auxin-responsive protein SAUR32-like (LOC109732817), mRNA	sp|P21997|SSGP_VOLCA/7.3e-06/Sulfated surface glycoprotein 185 OS=Volvox carteri PE=1 SV=1	sita:101773488/7.3e-46/auxin-responsive protein SAUR32-like; K14488 SAUR family protein	YNL283c/4.2e-08/[GO] KOG4157 beta-1,6-N-acetylglucosaminyltransferase, contains WSC domain	NA	NA
CL18521.Contig1_All	1985	800.76	193.34	-2.08491	2.87e-89	Down	2.33e-91	XP_020156976.1/7.8e-127/uncharacterized protein At1g01500-like [Aegilops tauschii subsp. tauschii] >EMT32682.1 hypothetical protein F775_32600 [Aegilops tauschii]	XM_020301387.1/0.0/PREDICTED: Aegilops tauschii subsp. tauschii uncharacterized protein At1g01500-like (LOC109742298), mRNA	sp|Q8GUH2|Y1015_ARATH/4.4e-38/Uncharacterized protein At1g01500 OS=Arabidopsis thaliana GN=At1g01500 PE=2 SV=1	obr:102718644/1.1e-07/peroxidase 18-like; K00430 peroxidase [EC:1.11.1.7]	Hs19923466/3.4e-08/[A] KOG1869 Splicing coactivator SRm160/300, subunit SRm300	PTHR10996:SF136/1.1E-41/--	cellular_component:GO:0016021//integral component of membrane;
CL402.Contig13_All	1054	240.66	922.49	1.90386	3.86e-89	Up	3.14e-91	XP_020198684.1/1.4e-37/uncharacterized protein LOC109784499 [Aegilops tauschii subsp. tauschii]	FP099942.1/0.0/Phyllostachys edulis cDNA clone: bphyem127f24, full insert sequence	NA	NA	At4g17670/1.6e-12/[S] LSE0472 A Uncharacterized protein	NA	NA
CL1258.Contig18_All	1820	821.62	204.57	-2.04055	4.24e-89	Down	3.45e-91	KQK99918.1/1.4e-186/hypothetical protein SETIT_009880mg [Setaria italica]	AK249360.1/0.0/Hordeum vulgare subsp. vulgare cDNA clone: FLbaf28e04, mRNA sequence	sp|Q8S340|PPA22_ARATH/5.9e-146/Purple acid phosphatase 22 OS=Arabidopsis thaliana GN=PAP22 PE=2 SV=1	apro:F751_3712/3.4e-24/putative inactive purple acid phosphatase 27; K14407 cleavage stimulation factor subunit 2	At3g52810/9.5e-143/[G] KOG1378 Purple acid phosphatase	PF00149/3.3E-22/Calcineurin-like phosphoesterase	cellular_component:GO:0016021//integral component of membrane;molecular_function:GO:0046872//metal ion binding;GO:0003993//acid phosphatase activity;
CL25088.Contig6_All	3451	2276.5	1144.47	-1.02681	7.89e-89	Down	6.45e-91	XP_020151907.1/0.0e+00/LRR receptor-like serine/threonine-protein kinase FLS2 [Aegilops tauschii subsp. tauschii] >XP_020174513.1 LRR receptor-like serine/threonine-protein kinase FLS2 [Aegilops tauschii subsp. tauschii]	XM_020318924.1/0.0/PREDICTED: Aegilops tauschii subsp. tauschii LRR receptor-like serine/threonine-protein kinase FLS2 (LOC109760086), mRNA	sp|C0LGQ5|GSO1_ARATH/6.2e-104/LRR receptor-like serine/threonine-protein kinase GSO1 OS=Arabidopsis thaliana GN=GSO1 PE=2 SV=1	adu:107483130/2.8e-96/probable LRR receptor-like serine/threonine-protein kinase At3g47570; K13420 LRR receptor-like serine/threonine-protein kinase FLS2 [EC:2.7.11.1]	At2g34930/1.2e-106/[R] KOG0619 FOG: Leucine rich repeat	PS51450/5.009/Leucine-rich repeat profile.	NA
Unigene20721_All	2971	1143.89	387.07	-1.59796	1.1e-88	Down	9.02e-91	NA	DQ680849.1/0.0/Avena strigosa beta-amyrin synthase (Sad1) and cytochrome P450 CYP51H10 (Sad2) genes, complete cds	NA	NA	NA	NA	NA
CL11349.Contig8_All	1790	6.4	380.3	5.85825	2.25e-88	Up	1.86e-90	XP_003580392.1/7.2e-164/PREDICTED: protein REVEILLE 7-like [Brachypodium distachyon] >KQJ84208.1 hypothetical protein BRADI_5g19380 [Brachypodium distachyon]	XM_003580344.3/0.0/PREDICTED: Brachypodium distachyon protein REVEILLE 7-like (LOC100842816), mRNA	sp|F4KGY6|RVE1_ARATH/1.3e-41/Protein REVEILLE 1 OS=Arabidopsis thaliana GN=RVE1 PE=2 SV=1	vra:106778180/1.0e-33/protein LHY-like; K12133 MYB-related transcription factor LHY	At5g17300/6.1e-41/[O] KOG0724 Zuotin and related molecular chaperones (DnaJ superfamily), contains DNA-binding domains	PTHR12802/8.4E-83/--	biological_process:GO:0006355//regulation of transcription, DNA-templated;GO:0006351//transcription, DNA-templated;cellular_component:GO:0005634//nucleus;molecular_function:GO:0003677//DNA binding;
CL1782.Contig22_All	5404	2104.43	1025.56	-1.07169	4.49e-88	Down	3.72e-90	KQK07879.1/0.0e+00/hypothetical protein BRADI_2g38192, partial [Brachypodium distachyon]	XM_014896500.1/0.0/PREDICTED: Brachypodium distachyon putative disease resistance protein At3g14460 (LOC104585142), transcript variant X3, mRNA	sp|Q7XBQ9|RGA2_SOLBU/1.0e-73/Disease resistance protein RGA2 OS=Solanum bulbocastanum GN=RGA2 PE=1 SV=1	jcu:105630766/1.1e-97/putative disease resistance protein RGA1; K15078 structure-specific endonuclease subunit SLX1 [EC:3.6.1.-]	NA	PR00364/1.3E-14/Disease resistance protein signature	molecular_function:GO:0043531//ADP binding;
CL5790.Contig9_All	1520	193.69	823.43	2.05322	7.03e-88	Up	5.84e-90	BAF79926.1/4.0e-46/group3 late embryogenesis abundant protein [Triticum aestivum]	U73217.1/0.0/Triticum aestivum cold acclimation protein WCOR615 (Wcor615) mRNA, complete cds	sp|P14928|LEA1_HORVU/1.3e-37/ABA-inducible protein PHV A1 OS=Hordeum vulgare GN=HVA1 PE=2 SV=1	obr:102715640/1.3e-21/serine/arginine-rich splicing factor SR45-like; K14325 RNA-binding protein with serine-rich domain 1	At1g52690/2.1e-18/[S] KOG4744 Uncharacterized conserved protein	PTHR23241:SF44/1.8E-12/--	NA
Unigene23876_All	1501	868.96	1955.35	1.13539	1.03e-87	Up	8.59e-90	BAJ88021.1/1.4e-104/predicted protein [Hordeum vulgare subsp. vulgare]	AK356806.1/0.0/Hordeum vulgare subsp. vulgare mRNA for predicted protein, complete cds, clone: NIASHv1040A22	NA	ats:F775_04069/9.4e-97/Alpha-glucan water dikinase, chloroplastic; K08244 alpha-glucan, water dikinase [EC:2.7.9.4]	At5g23240/3.0e-33/[O] KOG0716 Molecular chaperone (DnaJ superfamily)	PF00226/5.7E-14/DnaJ domain	NA
CL17995.Contig2_All	1212	1115.15	373.34	-1.61335	1.14e-87	Down	9.56e-90	XP_020181753.1/2.7e-82/B-box zinc finger protein 32-like [Aegilops tauschii subsp. tauschii]	XM_020326164.1/0.0/PREDICTED: Aegilops tauschii subsp. tauschii B-box zinc finger protein 32-like (LOC109767410), mRNA	sp|Q96502|COL2_ARATH/3.1e-10/Zinc finger protein CONSTANS-LIKE 2 OS=Arabidopsis thaliana GN=COL2 PE=1 SV=1	cam:101500051/2.3e-13/serine/arginine-rich splicing factor SR45; K14325 RNA-binding protein with serine-rich domain 1	At3g21150/1.8e-20/[R] LSE0152 A Flowering-time protein CONSTANS and related B-box Zn-finger family proteins	NA	cellular_component:GO:0005622//intracellular;molecular_function:GO:0008270//zinc ion binding;
CL23922.Contig3_All	2349	319.47	1058.82	1.69403	4.01e-87	Up	3.37e-89	XP_003580872.1/6.9e-223/PREDICTED: tubby-like F-box protein 7 [Brachypodium distachyon] >KQJ85450.1 hypothetical protein BRADI_5g27110 [Brachypodium distachyon]	XM_003580824.2/0.0/PREDICTED: Brachypodium distachyon tubby-like F-box protein 7 (LOC100838863), mRNA	sp|Q7XSV4|TLP7_ORYSJ/2.9e-206/Tubby-like F-box protein 7 OS=Oryza sativa subsp. japonica GN=TULP7 PE=2 SV=1	bna:106363425/7.1e-67/tubby-like F-box protein 1; K19600 tubby-related protein 1	At1g76900/5.9e-153/[R] KOG2502 Tub family proteins	PR01573/1.1E-75/Tubby superfamily signature	molecular_function:GO:0035091//phosphatidylinositol binding;
CL2737.Contig4_All	770	1037.67	329.79	-1.68841	4.74e-87	Down	3.99e-89	KXG26512.1/2.2e-29/hypothetical protein SORBI_3006G113200 [Sorghum bicolor]	AB108371.1/0.0/Phleum pratense DNA, SSR, microsatellite C02-C06	NA	sot:102600672/5.0e-09/uncharacterized LOC102600672; K19307 25S rRNA (uracil2634-N3)-methyltransferase [EC:2.1.1.313]	At3g07600/7.9e-14/[S] LSE0145 A Uncharacterized protein	NA	NA
CL23761.Contig38_All	1417	986.59	300.42	-1.75015	4.78e-87	Down	4.02e-89	XP_014758035.1/1.4e-125/PREDICTED: probable LRR receptor-like serine/threonine-protein kinase At3g47570 [Brachypodium distachyon] >KQJ92166.1 hypothetical protein BRADI_4g42020 [Brachypodium distachyon]	HG670306.1/0.0/Triticum aestivum chromosome 3B, genomic scaffold, cultivar Chinese Spring	sp|C0LGQ5|GSO1_ARATH/1.0e-44/LRR receptor-like serine/threonine-protein kinase GSO1 OS=Arabidopsis thaliana GN=GSO1 PE=2 SV=1	ats:F775_02530/4.3e-51/Transcription initiation factor TFIID subunit 5; K03130 transcription initiation factor TFIID subunit 5	At4g20140/2.7e-44/[T] LSE0002 A Receptor protein kinase containing LRR repeats	PTHR27000/2.2E-126/--	cellular_component:GO:0016021//integral component of membrane;molecular_function:GO:0005524//ATP binding;GO:0004672//protein kinase activity;
CL20721.Contig2_All	3271	1795.65	816.64	-1.17141	9.63e-87	Down	8.15e-89	EMS49100.1/2.9e-235/70 kDa peptidyl-prolyl isomerase [Triticum urartu]	XM_020292389.1/0.0/PREDICTED: Aegilops tauschii subsp. tauschii peptidyl-prolyl cis-trans isomerase FKBP62-like (LOC109733197), mRNA	sp|Q43207|FKB70_WHEAT/4.1e-174/70 kDa peptidyl-prolyl isomerase OS=Triticum aestivum GN=FKBP70 PE=1 SV=1	osa:4329388/2.9e-223/P0579G08.8; 70 kDa peptidyl-prolyl isomerase; K01802 peptidylprolyl isomerase [EC:5.2.1.8]	At3g25230/2.1e-172/[O] KOG0543 FKBP-type peptidyl-prolyl cis-trans isomerase	PS50059/18.563/FKBP-type peptidyl-prolyl cis-trans isomerase domain profile.	biological_process:GO:0061077//chaperone-mediated protein folding;cellular_component:GO:0016021//integral component of membrane;GO:0005737//cytoplasm;molecular_function:GO:0003755//peptidyl-prolyl cis-trans isomerase activity;GO:0005528//FK506 binding;
CL21109.Contig1_All	2043	0	541.88	10.0472	9.75e-87	Up	8.28e-89	XP_015694877.1/2.7e-239/PREDICTED: metal transporter Nramp1 isoform X1 [Oryza brachyantha]	XM_020310887.1/0.0/PREDICTED: Aegilops tauschii subsp. tauschii metal transporter Nramp1-like (LOC109752022), mRNA	sp|Q0D7E4|NRAM1_ORYSJ/1.1e-238/Metal transporter Nramp1 OS=Oryza sativa subsp. japonica GN=NRAMP1 PE=2 SV=1	obr:102721181/2.7e-240/metal transporter Nramp1; K03322 manganese transport protein	At1g80830/6.9e-166/[P] KOG1291 Mn2+ and Fe2+ transporters of the NRAMP family	PTHR11706/0.0/--	cellular_component:GO:0016021//integral component of membrane;molecular_function:GO:0005381//iron ion transmembrane transporter activity;
CL1505.Contig3_All	973	615.1	1554.47	1.30285	1.2e-86	Up	1.02e-88	XP_020193333.1/9.2e-73/low molecular mass early light-inducible protein HV90, chloroplastic-like [Aegilops tauschii subsp. tauschii]	XM_020337744.1/0.0/PREDICTED: Aegilops tauschii subsp. tauschii low molecular mass early light-inducible protein HV90, chloroplastic-like (LOC109779108), mRNA	sp|P14897|ELI9_HORVU/5.7e-71/Low molecular mass early light-inducible protein HV90, chloroplastic OS=Hordeum vulgare PE=2 SV=1	NA	NA	PF00504/5.5E-9/Chlorophyll A-B binding protein	NA
CL7477.Contig10_All	1933	820.4	210.6	-1.9965	1.72e-86	Down	1.46e-88	XP_020178141.1/8.2e-105/heat stress transcription factor A-2d-like [Aegilops tauschii subsp. tauschii]	AK354940.1/0.0/Hordeum vulgare subsp. vulgare mRNA for predicted protein, partial cds, clone: NIASHv1013K24	sp|Q8H7Y6|HFA2D_ORYSJ/1.1e-94/Heat stress transcription factor A-2d OS=Oryza sativa subsp. japonica GN=HSFA2D PE=2 SV=2	ats:F775_30508/2.4e-105/1,2-dihydroxy-3-keto-5-methylthiopentene dioxygenase 2; K08967 1,2-dihydroxy-3-keto-5-methylthiopentene dioxygenase [EC:1.13.11.53 1.13.11.54]	At3g22830/8.0e-47/[K] KOG0627 Heat shock transcription factor	PF00447/1.4E-6/HSF-type DNA-binding	NA
CL20632.Contig3_All	1767	1724.97	774.15	-1.19056	1.65e-85	Down	1.41e-87	XP_020148676.1/1.8e-183/GDSL esterase/lipase At1g28600-like isoform X1 [Aegilops tauschii subsp. tauschii]	XM_020293087.1/0.0/PREDICTED: Aegilops tauschii subsp. tauschii GDSL esterase/lipase At1g28600-like (LOC109733876), transcript variant X1, mRNA	sp|Q94F40|GDL9_ARATH/2.3e-78/GDSL esterase/lipase At1g28600 OS=Arabidopsis thaliana GN=At1g28600 PE=2 SV=1	sita:101764354/1.6e-156/GDSL esterase/lipase At1g28600-like; K21026 acetylajmaline esterase [EC:3.1.1.80]	At1g28600/6.1e-78/[RI] LSE0388 A Predicted lipase	PTHR22835:SF273/8.7E-241/--	molecular_function:GO:0016788//hydrolase activity, acting on ester bonds;
CL20632.Contig2_All	1194	1669	737	-1.21392	2.55e-85	Down	2.19e-87	XP_020148676.1/2.0e-162/GDSL esterase/lipase At1g28600-like isoform X1 [Aegilops tauschii subsp. tauschii]	XM_020293087.1/0.0/PREDICTED: Aegilops tauschii subsp. tauschii GDSL esterase/lipase At1g28600-like (LOC109733876), transcript variant X1, mRNA	sp|Q94F40|GDL9_ARATH/6.3e-72/GDSL esterase/lipase At1g28600 OS=Arabidopsis thaliana GN=At1g28600 PE=2 SV=1	sita:101764354/4.1e-143/GDSL esterase/lipase At1g28600-like; K21026 acetylajmaline esterase [EC:3.1.1.80]	At1g28600/1.7e-71/[RI] LSE0388 A Predicted lipase	PTHR22835/1.0E-218/--	molecular_function:GO:0016788//hydrolase activity, acting on ester bonds;
Unigene11281_All	1509	110.34	633.2	2.48603	2.79e-85	Up	2.4e-87	NP_001142246.1/2.7e-204/chalcone synthase C2 [Zea mays] >P24825.1 RecName: Full=Chalcone synthase C2; AltName: Full=Naringenin-chalcone synthase C2 >CAA42764.1 chalcone synthase [Zea mays] >AAW56961.1 putative chalcone synthase C2-Idf-II [Zea mays] >AAW56962.1 putative chalcone synthase C2-Idf-I [Zea mays] >AAW56964.1 chalcone synthase [Zea mays] >ACN26676.1 unknown [Zea mays] >AQK57683.1 Chalcon…	AK333375.1/0.0/Triticum aestivum cDNA, clone: WT006_F03, cultivar: Chinese Spring	sp|P24825|CHS2_MAIZE/1.4e-206/Chalcone synthase C2 OS=Zea mays GN=C2 PE=3 SV=1	zma:100274415/2.8e-205/c2, GRMZM2G422750, colorless2; chalcone synthase; K00660 chalcone synthase [EC:2.3.1.74]	At5g13930/5.6e-189/[Q] LSE0252 A Chalcone synthase	PS00441/-/Chalcone and stilbene synthases active site.	biological_process:GO:0009058//biosynthetic process;GO:0009813//flavonoid biosynthetic process;molecular_function:GO:0016210//naringenin-chalcone synthase activity;GO:0016747//transferase activity, transferring acyl groups other than amino-acyl groups;
CL2426.Contig2_All	1470	289.4	993.05	1.74412	3.93e-85	Up	3.38e-87	BAJ86765.1/4.6e-116/predicted protein [Hordeum vulgare subsp. vulgare]	XM_020291811.1/0.0/PREDICTED: Aegilops tauschii subsp. tauschii uncharacterized LOC109732633 (LOC109732633), mRNA	sp|P80884|ANAN_ANACO/5.2e-68/Ananain OS=Ananas comosus GN=AN1 PE=1 SV=2	bdi:100824220/1.2e-72/ervatamin-B-like; K01365 cathepsin L [EC:3.4.22.15]	At2g34080/3.7e-68/[O] KOG1543 Cysteine proteinase Cathepsin L	PF00112/2.4E-63/Papain family cysteine protease	NA
Unigene60943_All	3770	890	252	-1.85506	4.45e-85	Down	3.84e-87	XP_020175441.1/1.3e-135/homeobox protein knotted-1-like 4 [Aegilops tauschii subsp. tauschii]	XM_020319852.1/0.0/PREDICTED: Aegilops tauschii subsp. tauschii homeobox protein knotted-1-like 4 (LOC109761057), mRNA	sp|Q75LX7|KNOS4_ORYSJ/3.7e-118/Homeobox protein knotted-1-like 4 OS=Oryza sativa subsp. japonica GN=OSH10 PE=2 SV=1	atr:18438635/2.7e-68/homeotic protein knotted-1; K16670 homeobox protein Meis2	At4g08150/3.4e-70/[K] KOG0773 Transcription factor MEIS1 and related HOX domain proteins	PTHR11850/2.2E-158/--	biological_process:GO:0006355//regulation of transcription, DNA-templated;cellular_component:GO:0005634//nucleus;molecular_function:GO:0043565//sequence-specific DNA binding;
Unigene17732_All	1755	1	445	8.76298	1.45e-84	Up	1.26e-86	BAJ88829.1/2.3e-271/predicted protein [Hordeum vulgare subsp. vulgare]	XM_020345708.1/0.0/PREDICTED: Aegilops tauschii subsp. tauschii cytochrome P450 94C1-like (LOC109787152), mRNA	sp|Q9ZUX1|C94C1_ARATH/1.9e-149/Cytochrome P450 94C1 OS=Arabidopsis thaliana GN=CYP94C1 PE=2 SV=1	ath:AT2G27690/3.6e-148/CYP94C1; cytochrome P450, family 94, subfamily C, polypeptide 1; K20624 12-hydroxyjasmonoyl-L-isoleucine oxidase / fatty acid hydroxylase [EC:1.14.-.-]	At2g27690/5.0e-149/[QI] KOG0157 Cytochrome P450 CYP4/CYP19/CYP26 subfamilies	PF00067/1.8E-52/Cytochrome P450	molecular_function:GO:0016705//oxidoreductase activity, acting on paired donors, with incorporation or reduction of molecular oxygen;GO:0020037//heme binding;GO:0005506//iron ion binding;
CL15859.Contig4_All	1788	642.04	126.21	-2.38151	2.76e-84	Down	2.4e-86	XP_020179061.1/3.2e-220/anthocyanidin 5,3-O-glucosyltransferase-like [Aegilops tauschii subsp. tauschii]	XM_020323472.1/0.0/PREDICTED: Aegilops tauschii subsp. tauschii anthocyanidin 5,3-O-glucosyltransferase-like (LOC109764680), mRNA	sp|Q4R1I9|ANGLT_ROSHC/3.9e-102/Anthocyanidin 5,3-O-glucosyltransferase OS=Rosa hybrid cultivar GN=RhGT1 PE=2 SV=1	fve:101302986/2.9e-100/anthocyanidin 5,3-O-glucosyltransferase; K12938 anthocyanidin 5,3-O-glucosyltransferase [EC:2.4.1.-]	At3g16520/9.2e-98/[GC] KOG1192 UDP-glucuronosyl and UDP-glucosyl transferase	PTHR11926:SF234/2.6E-264/--	biological_process:GO:0008152//metabolic process;cellular_component:GO:0043231//intracellular membrane-bounded organelle;molecular_function:GO:0080043//quercetin 3-O-glucosyltransferase activity;GO:0080044//quercetin 7-O-glucosyltransferase activity;
Unigene27645_All	1007	878.32	1943.37	1.11107	3.36e-84	Up	2.93e-86	XP_020193333.1/1.9e-76/low molecular mass early light-inducible protein HV90, chloroplastic-like [Aegilops tauschii subsp. tauschii]	XM_020337744.1/0.0/PREDICTED: Aegilops tauschii subsp. tauschii low molecular mass early light-inducible protein HV90, chloroplastic-like (LOC109779108), mRNA	sp|P14897|ELI9_HORVU/1.1e-74/Low molecular mass early light-inducible protein HV90, chloroplastic OS=Hordeum vulgare PE=2 SV=1	ath:AT2G29210/6.7e-06/splicing factor PWI domain-containing protein; K13171 serine/arginine repetitive matrix protein 1	Hs19923466/4.2e-07/[A] KOG1869 Splicing coactivator SRm160/300, subunit SRm300	NA	NA
CL13336.Contig2_All	923	784.45	197.56	-2.02407	3.37e-84	Down	2.94e-86	XP_003563694.1/2.0e-69/PREDICTED: multiprotein-bridging factor 1c [Brachypodium distachyon] >KQK17839.1 hypothetical protein BRADI_1g37080 [Brachypodium distachyon]	GQ370008.1/0.0/Triticum aestivum multiprotein bridging factor 1 (MBF1c) gene, complete cds	sp|Q9LV58|MBF1C_ARATH/1.1e-42/Multiprotein-bridging factor 1c OS=Arabidopsis thaliana GN=MBF1C PE=1 SV=1	bdi:100824665/2.1e-70/multiprotein-bridging factor 1c; K03627 putative transcription factor	At3g24500/2.8e-42/[K] KOG3398 Transcription factor MBF1	NA	biological_process:GO:0009414//response to water deprivation;GO:0009408//response to heat;GO:0009737//response to abscisic acid;cellular_component:GO:0005730//nucleolus;molecular_function:GO:0003713//transcription coactivator activity;GO:0043565//sequence-specific DNA binding;
CL15859.Contig5_All	1746	2178.67	1100.07	-1.02053	3.54e-84	Down	3.1e-86	XP_020179061.1/5.3e-220/anthocyanidin 5,3-O-glucosyltransferase-like [Aegilops tauschii subsp. tauschii]	XM_020323472.1/0.0/PREDICTED: Aegilops tauschii subsp. tauschii anthocyanidin 5,3-O-glucosyltransferase-like (LOC109764680), mRNA	sp|Q4R1I9|ANGLT_ROSHC/2.7e-103/Anthocyanidin 5,3-O-glucosyltransferase OS=Rosa hybrid cultivar GN=RhGT1 PE=2 SV=1	fve:101302986/1.5e-101/anthocyanidin 5,3-O-glucosyltransferase; K12938 anthocyanidin 5,3-O-glucosyltransferase [EC:2.4.1.-]	At3g16520/3.6e-99/[GC] KOG1192 UDP-glucuronosyl and UDP-glucosyl transferase	PS00375/-/UDP-glycosyltransferases signature.	biological_process:GO:0008152//metabolic process;cellular_component:GO:0043231//intracellular membrane-bounded organelle;molecular_function:GO:0080043//quercetin 3-O-glucosyltransferase activity;GO:0080044//quercetin 7-O-glucosyltransferase activity;GO:0016758//transferase activity, transferring hexosyl groups;
Unigene15952_All	987	164.04	744.06	2.14669	4.72e-84	Up	4.14e-86	XP_020164778.1/1.4e-105/germin-like protein 8-14 [Aegilops tauschii subsp. tauschii]	XM_020309189.1/0.0/PREDICTED: Aegilops tauschii subsp. tauschii germin-like protein 8-14 (LOC109750229), mRNA	sp|Q6ZBZ2|GL814_ORYSJ/7.4e-103/Germin-like protein 8-14 OS=Oryza sativa subsp. japonica GN=GER5 PE=1 SV=1	spen:107017260/1.1e-16/leucine-rich repeat extensin-like protein 5; K03006 DNA-directed RNA polymerase II subunit RPB1 [EC:2.7.7.6]	At1g72610/1.6e-64/[V] LSE0346 A Germin/oxalate oxidase	NA	NA
CL20632.Contig1_All	1496	1180.03	426.85	-1.5017	1.47e-83	Down	1.3e-85	XP_020148676.1/6.0e-180/GDSL esterase/lipase At1g28600-like isoform X1 [Aegilops tauschii subsp. tauschii]	XM_020293087.1/0.0/PREDICTED: Aegilops tauschii subsp. tauschii GDSL esterase/lipase At1g28600-like (LOC109733876), transcript variant X1, mRNA	sp|Q94F40|GDL9_ARATH/4.3e-78/GDSL esterase/lipase At1g28600 OS=Arabidopsis thaliana GN=At1g28600 PE=2 SV=1	sita:101764354/2.0e-155/GDSL esterase/lipase At1g28600-like; K21026 acetylajmaline esterase [EC:3.1.1.80]	At1g28600/1.2e-77/[RI] LSE0388 A Predicted lipase	PTHR22835/3.5E-238/--	molecular_function:GO:0016788//hydrolase activity, acting on ester bonds;
CL3753.Contig2_All	926	61	506	3.01758	1.61e-83	Up	1.42e-85	BAJ92091.1/5.2e-126/predicted protein [Hordeum vulgare subsp. vulgare]	AK360884.1/0.0/Hordeum vulgare subsp. vulgare mRNA for predicted protein, complete cds, clone: NIASHv1127I10	sp|O81973|C93A3_SOYBN/8.6e-69/Cytochrome P450 93A3 OS=Glycine max GN=CYP93A3 PE=2 SV=1	dosa:Os04t0101400-01/1.3e-85/Os04g0101400; Cytochrome P450 family protein.; K00512 steroid 17alpha-monooxygenase / 17alpha-hydroxyprogesterone deacetylase [EC:1.14.14.19 1.14.14.32]	At3g20950/1.1e-54/[Q] KOG0156 Cytochrome P450 CYP2 subfamily	PF00067/5.5E-70/Cytochrome P450	NA
Unigene19865_All	758	1064.81	357.32	-1.60998	1.79e-83	Down	1.58e-85	BAJ88118.1/1.1e-12/predicted protein [Hordeum vulgare subsp. vulgare]	NA	NA	NA	NA	NA	NA
CL22093.Contig11_All	3887	909.87	267.66	-1.79994	1.8e-83	Down	1.59e-85	XP_020153270.1/0.0e+00/putative receptor-like protein kinase At3g47110 [Aegilops tauschii subsp. tauschii] >EMT18599.1 Putative LRR receptor-like serine/threonine-protein kinase [Aegilops tauschii]	XM_020330304.1/0.0/PREDICTED: Aegilops tauschii subsp. tauschii receptor kinase-like protein Xa21 (LOC109771603), mRNA	sp|C0LGT6|EFR_ARATH/5.4e-173/LRR receptor-like serine/threonine-protein kinase EFR OS=Arabidopsis thaliana GN=EFR PE=1 SV=1	brp:103856446/4.8e-177/LRR receptor-like serine/threonine-protein kinase EFR; K13428 LRR receptor-like serine/threonine-protein kinase EFR [EC:2.7.11.1]	At5g20480/1.4e-172/[T] LSE0002 A Receptor protein kinase containing LRR repeats	PTHR27000:SF116/0.0/--	cellular_component:GO:0016021//integral component of membrane;molecular_function:GO:0004674//protein serine/threonine kinase activity;GO:0005524//ATP binding;
CL11058.Contig4_All	3678	1342.42	530.06	-1.37529	2.67e-83	Down	2.36e-85	XP_020163175.1/1.4e-251/lysosomal Pro-X carboxypeptidase-like [Aegilops tauschii subsp. tauschii]	XM_003563270.3/0.0/PREDICTED: Brachypodium distachyon lysosomal Pro-X carboxypeptidase (LOC100836531), mRNA	sp|Q1PF50|EDA2_ARATH/1.9e-18/Probable serine protease EDA2 OS=Arabidopsis thaliana GN=EDA2 PE=2 SV=2	bdi:100836531/9.6e-244/lysosomal Pro-X carboxypeptidase; K01285 lysosomal Pro-X carboxypeptidase [EC:3.4.16.2]	At2g24280/1.9e-161/[OR] KOG2183 Prolylcarboxypeptidase (angiotensinase C)	PTHR11010:SF31/0.0/--	NA
CL10979.Contig9_All	2312	1204.58	443.14	-1.47737	2.94e-83	Down	2.61e-85	BAJ99727.1/2.8e-176/predicted protein [Hordeum vulgare subsp. vulgare]	AK368524.1/0.0/Hordeum vulgare subsp. vulgare mRNA for predicted protein, complete cds, clone: NIASHv2075D20	sp|Q8GXG1|ASPGB_ARATH/1.0e-139/Probable isoaspartyl peptidase/L-asparaginase 2 OS=Arabidopsis thaliana GN=At3g16150 PE=2 SV=2	bdi:100838056/4.4e-170/probable isoaspartyl peptidase/L-asparaginase 2; K13051 beta-aspartyl-peptidase (threonine type) [EC:3.4.19.5]	At3g16150/2.4e-114/[E] KOG1592 Asparaginase	PF01112/9.6E-108/Asparaginase	NA
Unigene35957_All	3285	1181.28	429.5	-1.4943	4.84e-83	Down	4.31e-85	XP_020156907.1/0.0e+00/receptor kinase-like protein Xa21 [Aegilops tauschii subsp. tauschii] >EMT18590.1 Putative LRR receptor-like serine/threonine-protein kinase [Aegilops tauschii]	XM_020315495.1/0.0/PREDICTED: Aegilops tauschii subsp. tauschii receptor kinase-like protein Xa21 (LOC109756648), transcript variant X1, mRNA	sp|C0LGP4|Y3475_ARATH/3.4e-176/Probable LRR receptor-like serine/threonine-protein kinase At3g47570 OS=Arabidopsis thaliana GN=At3g47570 PE=2 SV=1	zma:103655669/1.3e-199/LRR receptor-like serine/threonine-protein kinase GSO1; K13420 LRR receptor-like serine/threonine-protein kinase FLS2 [EC:2.7.11.1]	At3g47570/5.9e-175/[T] LSE0002 A Receptor protein kinase containing LRR repeats	PF08263/2.4E-7/Leucine rich repeat N-terminal domain	NA
CL23922.Contig1_All	960	98.62	595.43	2.5593	7.18e-83	Up	6.4e-85	XP_003580872.1/2.3e-116/PREDICTED: tubby-like F-box protein 7 [Brachypodium distachyon] >KQJ85450.1 hypothetical protein BRADI_5g27110 [Brachypodium distachyon]	XM_003580824.2/0.0/PREDICTED: Brachypodium distachyon tubby-like F-box protein 7 (LOC100838863), mRNA	sp|Q7XSV4|TLP7_ORYSJ/1.5e-111/Tubby-like F-box protein 7 OS=Oryza sativa subsp. japonica GN=TULP7 PE=2 SV=1	bna:106363425/2.6e-68/tubby-like F-box protein 1; K19600 tubby-related protein 1	At1g76900/9.0e-76/[R] KOG2502 Tub family proteins	PTHR16517/1.1E-158/--	molecular_function:GO:0035091//phosphatidylinositol binding;
CL25647.Contig2_All	905	407.81	31	-3.75223	1.19e-82	Down	1.06e-84	XP_020178664.1/1.5e-96/uncharacterized protein LOC109764229 [Aegilops tauschii subsp. tauschii]	XM_020323075.1/0.0/PREDICTED: Aegilops tauschii subsp. tauschii uncharacterized LOC109764229 (LOC109764229), mRNA	sp|P18616|NRPB1_ARATH/1.3e-08/DNA-directed RNA polymerase II subunit 1 OS=Arabidopsis thaliana GN=NRPB1 PE=1 SV=3	obr:102718644/2.7e-14/peroxidase 18-like; K00430 peroxidase [EC:1.11.1.7]	Hs4505285/3.3e-11/[WV] KOG1216 von Willebrand factor and related coagulation proteins	NA	NA
CL1132.Contig1_All	1721	147.04	701.25	2.21904	1.48e-82	Up	1.32e-84	XP_020155509.1/9.9e-187/zinc finger protein CONSTANS-LIKE 16 [Aegilops tauschii subsp. tauschii]	XM_020299920.1/0.0/PREDICTED: Aegilops tauschii subsp. tauschii zinc finger protein CONSTANS-LIKE 16 (LOC109740873), mRNA	sp|Q8RWD0|COL16_ARATH/8.0e-68/Zinc finger protein CONSTANS-LIKE 16 OS=Arabidopsis thaliana GN=COL16 PE=2 SV=2	jcu:105629923/2.4e-11/serine/arginine repetitive matrix protein 1; K13171 serine/arginine repetitive matrix protein 1	At1g25440/2.1e-67/[K] KOG1601 GATA-4/5/6 transcription factors	PF06203/1.2E-17/CCT motif	cellular_component:GO:0005634//nucleus;molecular_function:GO:0008270//zinc ion binding;
CL1931.Contig5_All	1703	2057	1022	-1.04382	1.74e-82	Down	1.56e-84	XP_003577088.1/1.4e-129/PREDICTED: uncharacterized protein LOC100821855 [Brachypodium distachyon] >KQJ92408.1 hypothetical protein BRADI_4g43460 [Brachypodium distachyon]	XM_020307862.1/0.0/PREDICTED: Aegilops tauschii subsp. tauschii uncharacterized LOC109748839 (LOC109748839), transcript variant X2, mRNA	NA	NA	NA	NA	cellular_component:GO:0016021//integral component of membrane;
CL1.Contig3_All	1192	290	978.2	1.7194	3.26e-82	Up	2.93e-84	BAJ85433.1/3.1e-131/predicted protein [Hordeum vulgare subsp. vulgare] >BAJ91108.1 predicted protein [Hordeum vulgare subsp. vulgare]	XM_020309602.1/0.0/PREDICTED: Aegilops tauschii subsp. tauschii fibroin heavy chain-like (LOC109750639), mRNA	sp|P09789|GRP1_PETHY/3.6e-67/Glycine-rich cell wall structural protein 1 OS=Petunia hybrida GN=GRP-1 PE=1 SV=1	gsl:Gasu_61540/6.9e-34/SNARE-interacting protein-like protein; K15292 syntaxin-binding protein 1	CE09012/9.9e-48/[A] KOG0335 ATP-dependent RNA helicase	PR00334/8.8E-6/HMW kininogen signature	NA
CL609.Contig10_All	1114	1171.74	429.78	-1.48166	2.42e-81	Down	2.19e-83	XP_020163040.1/2.7e-76/photosynthetic NDH subunit of subcomplex B 5, chloroplastic [Aegilops tauschii subsp. tauschii]	XM_020307451.1/0.0/PREDICTED: Aegilops tauschii subsp. tauschii photosynthetic NDH subunit of subcomplex B 5, chloroplastic (LOC109748425), mRNA	NA	NA	NA	NA	NA
CL10209.Contig4_All	2028	64.08	501.52	2.93368	1.47e-80	Up	1.34e-82	XP_003564367.2/2.4e-285/PREDICTED: polyphenol oxidase I, chloroplastic-like [Brachypodium distachyon] >KQK10142.1 hypothetical protein BRADI_2g52260 [Brachypodium distachyon]	XM_003564319.3/0.0/PREDICTED: Brachypodium distachyon polyphenol oxidase I, chloroplastic-like (LOC100825583), mRNA	sp|P43311|PPO_VITVI/1.9e-129/Polyphenol oxidase, chloroplastic OS=Vitis vinifera PE=1 SV=1	bdi:100825583/2.5e-286/polyphenol oxidase I, chloroplastic-like; K00422 polyphenol oxidase [EC:1.10.3.1]	Hs19923466/2.0e-16/[A] KOG1869 Splicing coactivator SRm160/300, subunit SRm300	PF00264/1.1E-31/Common central domain of tyrosinase	biological_process:GO:0046148//pigment biosynthetic process;molecular_function:GO:0046872//metal ion binding;GO:0004097//catechol oxidase activity;
CL2450.Contig6_All	1202	101.68	592	2.50688	1.66e-80	Up	1.51e-82	XP_020162537.1/3.7e-140/inorganic pyrophosphatase 2-like [Aegilops tauschii subsp. tauschii] >EMT25082.1 Phosphoethanolamine/phosphocholine phosphatase [Aegilops tauschii]	XM_020306948.1/0.0/PREDICTED: Aegilops tauschii subsp. tauschii inorganic pyrophosphatase 2-like (LOC109747901), mRNA	sp|Q67YC0|PPSP1_ARATH/6.6e-77/Inorganic pyrophosphatase 1 OS=Arabidopsis thaliana GN=PS2 PE=1 SV=1	ats:F775_29826/3.8e-141/Phosphoethanolamine/phosphocholine phosphatase; K13248 pyridoxal phosphate phosphatase PHOSPHO2 [EC:3.1.3.74]	Hs19923466/4.2e-14/[A] KOG1869 Splicing coactivator SRm160/300, subunit SRm300	PTHR20889:SF5/5.0E-189/--	molecular_function:GO:0016791//phosphatase activity;
CL23054.Contig2_All	1795	77.81	535.16	2.74727	2.04e-80	Up	1.86e-82	AFE85999.1/5.3e-167/gibberellin 2-oxidase 3 isozyme B1 [Triticum aestivum] >CBX45604.1 GA2ox3-2 protein [Triticum aestivum] >CDM84234.1 unnamed protein product [Triticum aestivum]	XM_020324116.1/0.0/PREDICTED: Aegilops tauschii subsp. tauschii gibberellin 2-beta-dioxygenase (LOC109765316), mRNA	sp|Q9XG83|G2OX_PHACN/2.1e-103/Gibberellin 2-beta-dioxygenase OS=Phaseolus coccineus GN=GA2OX1 PE=2 SV=1	bdi:100845998/4.6e-159/gibberellin 2-beta-dioxygenase-like; K04125 gibberellin 2-oxidase [EC:1.14.11.13]	At1g30040/3.5e-89/[QR] KOG0143 Iron/ascorbate family oxidoreductases	PF14226/4.3E-12/non-haem dioxygenase in morphine synthesis N-terminal	NA
CL3332.Contig6_All	843	23.35	387.47	4.01791	3.52e-80	Up	3.24e-82	CDM84877.1/6.0e-36/unnamed protein product [Triticum aestivum]	XM_006646401.2/0.0/PREDICTED: Oryza brachyantha uncharacterized LOC102710086 (LOC102710086), mRNA	NA	NA	At3g55240/1.2e-23/[S] LSE0483 A Uncharacterized protein	NA	NA
CL8939.Contig6_All	2228	191.05	779.52	1.99396	4.06e-80	Up	3.74e-82	XP_020199265.1/1.2e-264/glutamyl-tRNA reductase 3, chloroplastic [Aegilops tauschii subsp. tauschii]	XM_020343676.1/0.0/PREDICTED: Aegilops tauschii subsp. tauschii glutamyl-tRNA reductase 3, chloroplastic (LOC109785066), mRNA	sp|A2Z928|HEM1_ORYSI/1.1e-263/Glutamyl-tRNA reductase, chloroplastic OS=Oryza sativa subsp. indica GN=OsI_033071 PE=2 SV=2	sita:101762832/8.1e-262/glutamyl-tRNA reductase 2; K02492 glutamyl-tRNA reductase [EC:1.2.1.70]	At1g58290/4.7e-192/[J] LSE1622 A Glutamyl-tRNA reductase	PF05201/2.2E-42/Glutamyl-tRNAGlu reductase, N-terminal domain	biological_process:GO:0006782//protoporphyrinogen IX biosynthetic process;molecular_function:GO:0050661//NADP binding;GO:0008883//glutamyl-tRNA reductase activity;
CL4945.Contig3_All	1597	1184.6	443.01	-1.45367	6.18e-80	Down	5.71e-82	XP_020173660.1/5.9e-125/uncharacterized protein LOC109759245 [Aegilops tauschii subsp. tauschii]	NA	sp|Q9LNG5|PPP7L_ARATH/1.4e-18/Serine/threonine-protein phosphatase 7 long form homolog OS=Arabidopsis thaliana GN=At1g48120 PE=2 SV=1	ats:F775_23769/2.1e-09/Alpha-L-arabinofuranosidase 1; K01209 alpha-N-arabinofuranosidase [EC:3.2.1.55]	At1g48120_1/5.4e-17/[R] LSE0149 A Predicted mutator-like transposase	PF10536/1.6E-8/Plant mobile domain	NA
CL23761.Contig33_All	3655	1836.91	879.41	-1.09735	6.4e-80	Down	5.93e-82	BAJ87149.1/1.3e-180/predicted protein [Hordeum vulgare subsp. vulgare]	HG670306.1/0.0/Triticum aestivum chromosome 3B, genomic scaffold, cultivar Chinese Spring	sp|C0LGP4|Y3475_ARATH/4.9e-99/Probable LRR receptor-like serine/threonine-protein kinase At3g47570 OS=Arabidopsis thaliana GN=At3g47570 PE=2 SV=1	mtr:MTR_5g026090/3.5e-105/vacuolar sorting-associated-like protein; K20181 vacuolar protein sorting-associated protein 18	At3g47090/1.2e-96/[T] LSE0002 A Receptor protein kinase containing LRR repeats	PS51450/6.21/Leucine-rich repeat profile.	cellular_component:GO:0016021//integral component of membrane;molecular_function:GO:0004674//protein serine/threonine kinase activity;GO:0005524//ATP binding;
CL23157.Contig4_All	918	51.23	465.16	3.14799	6.99e-80	Up	6.48e-82	XP_020164865.1/1.6e-34/uncharacterized protein LOC109750316 [Aegilops tauschii subsp. tauschii]	XM_010241901.2/0.0/PREDICTED: Brachypodium distachyon serine/threonine-protein kinase D6PKL1-like (LOC100831802), mRNA	sp|Q05999|KPK7_ARATH/8.2e-11/Serine/threonine-protein kinase AtPK7 OS=Arabidopsis thaliana GN=PK7 PE=2 SV=1	brp:103875203/1.6e-09/serine/threonine-protein kinase D6PKL3; K08286 protein-serine/threonine kinase [EC:2.7.11.-]	At3g27580/2.2e-10/[R] KOG0610 Putative serine/threonine protein kinase	NA	NA
CL2737.Contig1_All	625	1257	489	-1.39676	7.17e-80	Down	6.65e-82	XP_020149003.1/3.6e-30/heavy metal-associated isoprenylated plant protein 46-like [Aegilops tauschii subsp. tauschii] >EMT10667.1 hypothetical protein F775_27842 [Aegilops tauschii]	AB108371.1/0.0/Phleum pratense DNA, SSR, microsatellite C02-C06	NA	sot:102600672/9.0e-09/uncharacterized LOC102600672; K19307 25S rRNA (uracil2634-N3)-methyltransferase [EC:2.1.1.313]	At3g07600/6.4e-14/[S] LSE0145 A Uncharacterized protein	NA	NA
CL14526.Contig4_All	955	2108.62	1074.06	-1.0079	7.81e-80	Down	7.26e-82	XP_020162148.1/1.4e-44/uncharacterized protein LOC109747514 [Aegilops tauschii subsp. tauschii]	XM_020306559.1/0.0/PREDICTED: Aegilops tauschii subsp. tauschii uncharacterized LOC109747514 (LOC109747514), mRNA	sp|Q9SX31|PERK9_ARATH/2.3e-08/Proline-rich receptor-like protein kinase PERK9 OS=Arabidopsis thaliana GN=PERK9 PE=2 SV=1	egr:104420544/2.8e-06/proline-rich receptor-like protein kinase PERK7; K04733 interleukin-1 receptor-associated kinase 4 [EC:2.7.11.1]	At1g68690/6.1e-08/[T] KOG1187 Serine/threonine protein kinase	NA	NA
CL1.Contig5_All	1247	250.38	891.8	1.79792	9.18e-80	Up	8.54e-82	BAJ85433.1/5.1e-132/predicted protein [Hordeum vulgare subsp. vulgare] >BAJ91108.1 predicted protein [Hordeum vulgare subsp. vulgare]	XM_020309602.1/0.0/PREDICTED: Aegilops tauschii subsp. tauschii fibroin heavy chain-like (LOC109750639), mRNA	sp|P09789|GRP1_PETHY/3.7e-67/Glycine-rich cell wall structural protein 1 OS=Petunia hybrida GN=GRP-1 PE=1 SV=1	gsl:Gasu_61540/7.2e-34/SNARE-interacting protein-like protein; K15292 syntaxin-binding protein 1	CE09012/1.0e-47/[A] KOG0335 ATP-dependent RNA helicase	PR00334/9.9E-6/HMW kininogen signature	NA
Unigene35051_All	3727	368.15	1102.7	1.548	9.93e-80	Up	9.27e-82	PAN13061.1/2.2e-255/hypothetical protein PAHAL_B03308 [Panicum hallii]	XM_003578273.3/0.0/PREDICTED: Brachypodium distachyon tonoplast dicarboxylate transporter-like (LOC100822173), mRNA	sp|Q8LG88|TDT_ARATH/1.2e-193/Tonoplast dicarboxylate transporter OS=Arabidopsis thaliana GN=TDT PE=2 SV=2	osa:4347418/2.8e-259/tonoplast dicarboxylate transporter; K14445 solute carrier family 13 (sodium-dependent dicarboxylate transporter), member 2/3/5	At5g47560/3.2e-193/[P] KOG1281 Na+/dicarboxylate, Na+/tricarboxylate and phosphate transporters	PTHR10283:SF101/0.0/--	biological_process:GO:0055085//transmembrane transport;GO:0006814//sodium ion transport;cellular_component:GO:0016021//integral component of membrane;molecular_function:GO:0005215//transporter activity;
CL2640.Contig1_All	905	1104.44	394.28	-1.5207	1.09e-79	Down	1.02e-81	XP_020199278.1/2.6e-45/36.4 kDa proline-rich protein-like [Aegilops tauschii subsp. tauschii]	AK248355.1/0.0/Hordeum vulgare subsp. vulgare cDNA clone: FLbaf82i12, mRNA sequence	sp|P21997|SSGP_VOLCA/1.4e-10/Sulfated surface glycoprotein 185 OS=Volvox carteri PE=1 SV=1	bvg:104906049/8.4e-24/ubiquitin carboxyl-terminal hydrolase 36; K11855 ubiquitin carboxyl-terminal hydrolase 36/42 [EC:3.4.19.12]	At4g15160_1/5.8e-32/[R] LSE0121 A AAI domain	NA	NA
Unigene14234_All	995	346.77	1060.63	1.57819	6.97e-79	Up	6.59e-81	XP_020193333.1/5.5e-73/low molecular mass early light-inducible protein HV90, chloroplastic-like [Aegilops tauschii subsp. tauschii]	AK357456.1/0.0/Hordeum vulgare subsp. vulgare mRNA for predicted protein, complete cds, clone: NIASHv1053P04	sp|P14897|ELI9_HORVU/9.0e-72/Low molecular mass early light-inducible protein HV90, chloroplastic OS=Hordeum vulgare PE=2 SV=1	mus:103996894/8.7e-06/serine/arginine repetitive matrix protein 1 isoform X1; K13171 serine/arginine repetitive matrix protein 1	NA	NA	NA
CL362.Contig2_All	1181	383.59	27.91	-3.81539	1.16e-78	Down	1.11e-80	XP_020167640.1/7.7e-98/uncharacterized protein LOC109753125 [Aegilops tauschii subsp. tauschii]	XM_020312051.1/0.0/PREDICTED: Aegilops tauschii subsp. tauschii uncharacterized LOC109753125 (LOC109753125), mRNA	sp|Q9FPQ6|GP1_CHLRE/2.9e-08/Vegetative cell wall protein gp1 OS=Chlamydomonas reinhardtii GN=GP1 PE=1 SV=1	rcu:8263389/1.4e-07/formin-like protein 20; K02184 formin 2	Hs19923466/1.8e-09/[A] KOG1869 Splicing coactivator SRm160/300, subunit SRm300	PTHR33052/1.2E-94/--	NA
CL5790.Contig8_All	1085	101.88	583.89	2.48415	1.33e-78	Up	1.27e-80	CAA55976.1/5.3e-45/ES2A [Hordeum vulgare]	U73217.1/0.0/Triticum aestivum cold acclimation protein WCOR615 (Wcor615) mRNA, complete cds	sp|Q03968|LEA3_WHEAT/1.6e-37/Late embryogenesis abundant protein, group 3 OS=Triticum aestivum PE=2 SV=1	egu:105038511/1.9e-14/serine/arginine-rich splicing factor SR45; K14325 RNA-binding protein with serine-rich domain 1	At3g15670/2.6e-18/[S] KOG4744 Uncharacterized conserved protein	NA	NA
CL18521.Contig4_All	1617	1184.45	448.75	-1.43491	2.15e-78	Down	2.05e-80	XP_020156976.1/9.8e-128/uncharacterized protein At1g01500-like [Aegilops tauschii subsp. tauschii] >EMT32682.1 hypothetical protein F775_32600 [Aegilops tauschii]	XM_020301387.1/0.0/PREDICTED: Aegilops tauschii subsp. tauschii uncharacterized protein At1g01500-like (LOC109742298), mRNA	sp|Q8GUH2|Y1015_ARATH/1.8e-37/Uncharacterized protein At1g01500 OS=Arabidopsis thaliana GN=At1g01500 PE=2 SV=1	obr:102718644/1.7e-06/peroxidase 18-like; K00430 peroxidase [EC:1.11.1.7]	Hs19923466/7.2e-09/[A] KOG1869 Splicing coactivator SRm160/300, subunit SRm300	PTHR10996/5.0E-41/--	cellular_component:GO:0016021//integral component of membrane;
CL8775.Contig4_All	2212	124.71	633.58	2.31027	2.36e-78	Up	2.26e-80	BAJ87483.1/5.2e-289/predicted protein [Hordeum vulgare subsp. vulgare]	KM370997.1/0.0/Lolium perenne aldehyde dehydrogenase 7 (ALDH7) mRNA, complete cds	sp|Q9ZPB7|AL7A1_MALDO/5.5e-247/Aldehyde dehydrogenase family 7 member A1 OS=Malus domestica PE=1 SV=3	ats:F775_29072/7.7e-289/Aldehyde dehydrogenase family 7 member A1; K14085 aldehyde dehydrogenase family 7 member A1 [EC:1.2.1.31 1.2.1.8 1.2.1.3]	At1g54100/2.1e-240/[C] KOG2453 Aldehyde dehydrogenase	PTHR11699/0.0/--	biological_process:GO:0009651//response to salt stress;GO:0009269//response to desiccation;GO:0009737//response to abscisic acid;cellular_component:GO:0005829//cytosol;molecular_function:GO:0016491//oxidoreductase activity;
CL6242.Contig1_All	2500	1240.64	484.62	-1.39084	2.46e-78	Down	2.35e-80	BAJ87949.1/2.0e-111/predicted protein [Hordeum vulgare subsp. vulgare]	AK356734.1/0.0/Hordeum vulgare subsp. vulgare mRNA for predicted protein, complete cds, clone: NIASHv1039C23	NA	NA	NA	PTHR33334:SF5/1.3E-57/--	NA
CL3084.Contig5_All	3453	709.41	173.63	-2.06528	3.51e-78	Down	3.36e-80	BAJ92173.1/0.0e+00/predicted protein [Hordeum vulgare subsp. vulgare] >AEW48244.1 circadian clock associated 1 [Hordeum vulgare subsp. vulgare] >AEW48246.1 circadian clock associated 1 [Hordeum vulgare subsp. vulgare] >AFO69281.1 circadian clock associated 1 [Hordeum vulgare]	AK332422.1/0.0/Triticum aestivum cDNA, clone: WT003_P02, cultivar: Chinese Spring	sp|Q6R0H1|LHY_ARATH/5.0e-53/Protein LHY OS=Arabidopsis thaliana GN=LHY PE=1 SV=2	bdi:100838310/3.0e-312/protein CCA1; K12133 MYB-related transcription factor LHY	At1g01060/1.3e-52/[O] KOG0724 Zuotin and related molecular chaperones (DnaJ superfamily), contains DNA-binding domains	PTHR12802:SF43/1.3E-105/--	biological_process:GO:0006355//regulation of transcription, DNA-templated;GO:0006351//transcription, DNA-templated;cellular_component:GO:0005634//nucleus;molecular_function:GO:0003677//DNA binding;
CL1601.Contig3_All	2339	514.92	1337.26	1.34218	4.5e-78	Up	4.34e-80	BAK00674.1/1.8e-239/predicted protein [Hordeum vulgare subsp. vulgare] >BAJ93231.1 predicted protein [Hordeum vulgare subsp. vulgare]	AK369473.1/0.0/Hordeum vulgare subsp. vulgare mRNA for predicted protein, complete cds, clone: NIASHv2092B18	sp|Q9SMT7|4CLLA_ARATH/1.3e-190/4-coumarate--CoA ligase-like 10 OS=Arabidopsis thaliana GN=4CLL10 PE=1 SV=1	gsl:Gasu_12440/1.6e-127/acetolactate synthase large subunit; K12261 2-hydroxyacyl-CoA lyase 1 [EC:4.1.-.-]	At3g48990/3.5e-190/[I] KOG1176 Acyl-CoA synthetase	NA	biological_process:GO:0050832//defense response to fungus;GO:0010214//seed coat development;GO:0046686//response to cadmium ion;GO:0033611//oxalate catabolic process;GO:0010030//positive regulation of seed germination;GO:0009735//response to cytokinin;cellular_component:GO:0048046//apoplast;GO:0009506//plasmodesma;GO:0009570//chloroplast stroma;molecular_function:GO:0050203//oxalate-CoA ligase ac…
CL2042.Contig2_All	1901	13.88	349.54	4.6197	1.23e-77	Up	1.19e-79	XP_020160196.1/4.2e-61/transcription factor bHLH35-like [Aegilops tauschii subsp. tauschii]	XM_020304607.1/0.0/PREDICTED: Aegilops tauschii subsp. tauschii transcription factor bHLH35-like (LOC109745485), mRNA	sp|Q2HIV9|BH035_ARATH/4.0e-28/Transcription factor bHLH35 OS=Arabidopsis thaliana GN=BHLH35 PE=2 SV=1	cre:CHLREDRAFT_195844/5.5e-09/SCL26; SR protein factor; K12896 splicing factor, arginine/serine-rich 7	At5g57150/8.1e-28/[KT] LSE0107 A bHLH transcription factor	PTHR31945/5.9E-43/--	molecular_function:GO:0046983//protein dimerization activity;
CL5908.Contig10_All	2184	495.07	73.01	-2.79614	1.24e-77	Down	1.2e-79	XP_020191197.1/4.4e-216/probable serine incorporator isoform X2 [Aegilops tauschii subsp. tauschii]	XM_020335608.1/0.0/PREDICTED: Aegilops tauschii subsp. tauschii probable serine incorporator (LOC109776947), transcript variant X2, mRNA	NA	osa:9266417/1.3e-06/probable transmembrane ascorbate ferrireductase 3; K08360 cytochrome b-561 [EC:1.16.5.1]	At1g16180/8.2e-48/[S] KOG2592 Tumor differentially expressed (TDE) protein	PTHR10383/1.3E-163/--	cellular_component:GO:0016021//integral component of membrane;
CL11349.Contig5_All	1798	5	333.69	6.02576	1.84e-77	Up	1.79e-79	XP_003580392.1/6.5e-165/PREDICTED: protein REVEILLE 7-like [Brachypodium distachyon] >KQJ84208.1 hypothetical protein BRADI_5g19380 [Brachypodium distachyon]	XM_003580344.3/0.0/PREDICTED: Brachypodium distachyon protein REVEILLE 7-like (LOC100842816), mRNA	sp|F4KGY6|RVE1_ARATH/6.6e-41/Protein REVEILLE 1 OS=Arabidopsis thaliana GN=RVE1 PE=2 SV=1	vra:106778180/2.6e-32/protein LHY-like; K12133 MYB-related transcription factor LHY	At5g17300/1.8e-40/[O] KOG0724 Zuotin and related molecular chaperones (DnaJ superfamily), contains DNA-binding domains	PF00249/1.0E-13/Myb-like DNA-binding domain	biological_process:GO:0006355//regulation of transcription, DNA-templated;GO:0006351//transcription, DNA-templated;cellular_component:GO:0005634//nucleus;molecular_function:GO:0003677//DNA binding;
CL25157.Contig2_All	862	4.99	333.47	6.0277	2.08e-77	Up	2.02e-79	XP_020198377.1/5.7e-50/protein TIFY 11e-like [Aegilops tauschii subsp. tauschii] >EMT22391.1 hypothetical protein F775_04113 [Aegilops tauschii]	XM_020342788.1/0.0/PREDICTED: Aegilops tauschii subsp. tauschii protein TIFY 11e-like (LOC109784190), mRNA	sp|Q9M246|TIF3A_ARATH/7.2e-09/Protein TIFY 3A OS=Arabidopsis thaliana GN=TIFY3A PE=1 SV=1	ats:F775_04113/5.9e-51/hypothetical protein; K13464 jasmonate ZIM domain-containing protein	At3g43440/1.9e-08/[S] LSE0151 A Uncharacterized protein	NA	NA
CL1258.Contig16_All	2274	765.65	206.97	-1.92194	8.41e-77	Down	8.23e-79	KQK99917.1/1.5e-129/hypothetical protein SETIT_009880mg [Setaria italica]	XM_020319057.1/0.0/PREDICTED: Aegilops tauschii subsp. tauschii purple acid phosphatase 22-like (LOC109760221), transcript variant X2, mRNA	sp|Q8S340|PPA22_ARATH/6.5e-110/Purple acid phosphatase 22 OS=Arabidopsis thaliana GN=PAP22 PE=2 SV=1	apro:F751_3712/1.4e-22/putative inactive purple acid phosphatase 27; K14407 cleavage stimulation factor subunit 2	At3g52810/9.5e-108/[G] KOG1378 Purple acid phosphatase	PF00149/1.4E-22/Calcineurin-like phosphoesterase	molecular_function:GO:0046872//metal ion binding;GO:0003993//acid phosphatase activity;
CL14911.Contig4_All	1717	704.49	175.9	-2.0365	2.96e-76	Down	2.91e-78	BAF03797.1/2.8e-88/Os01g0123000 [Oryza sativa Japonica Group] >BAG97840.1 unnamed protein product [Oryza sativa Japonica Group]	CP018165.1/0.0/Oryza sativa Indica Group cultivar Shuhui498 chromosome 9 sequence	sp|P10978|POLX_TOBAC/1.6e-23/Retrovirus-related Pol polyprotein from transposon TNT 1-94 OS=Nicotiana tabacum PE=2 SV=1	obr:102699852/6.8e-59/uncharacterized LOC102699852; K03834 tyrosine-specific transport protein	At1g53810/1.3e-37/[R] KOG0017 FOG: Transposon-encoded proteins with TYA, reverse transcriptase, integrase domains in various combinations	PTHR11439:SF185/2.3E-89/--	NA
CL25963.Contig2_All	901	36.06	408.24	3.46627	3.83e-76	Up	3.78e-78	PAN15386.1/2.6e-37/hypothetical protein PAHAL_B04912 [Panicum hallii]	XM_020341274.1/0.0/PREDICTED: Aegilops tauschii subsp. tauschii flowering-promoting factor 1-like protein 5 (LOC109782650), mRNA	sp|A3BNA1|FLP5_ORYSJ/5.9e-38/Flowering-promoting factor 1-like protein 5 OS=Oryza sativa subsp. japonica GN=Os07g0671000 PE=3 SV=1	aly:ARALYDRAFT_325603/8.9e-18/hypothetical protein; K14416 elongation factor 1 alpha-like protein	NA	NA	NA
CL6242.Contig5_All	2537	1034.28	364.17	-1.54062	4.37e-76	Down	4.32e-78	BAJ87949.1/1.3e-232/predicted protein [Hordeum vulgare subsp. vulgare]	AK356734.1/0.0/Hordeum vulgare subsp. vulgare mRNA for predicted protein, complete cds, clone: NIASHv1039C23	NA	NA	NA	PTHR33334:SF5/4.3E-138/--	NA
CL23761.Contig27_All	3339	319.26	6.53	-5.64618	4.98e-76	Down	4.93e-78	XP_015622953.1/0.0e+00/PREDICTED: putative receptor-like protein kinase At3g47110 [Oryza sativa Japonica Group] >XP_015622954.1 PREDICTED: putative receptor-like protein kinase At3g47110 [Oryza sativa Japonica Group] >BAD19470.1 putative protein kinase Xa21, receptor type precursor [Oryza sativa Japonica Group] >BAF09346.1 Os02g0615800 [Oryza sativa Japonica Group] >EAZ23815.1 hypothetical protei…	AK355021.1/0.0/Hordeum vulgare subsp. vulgare mRNA for predicted protein, partial cds, clone: NIASHv1014N01	sp|C0LGP4|Y3475_ARATH/9.7e-195/Probable LRR receptor-like serine/threonine-protein kinase At3g47570 OS=Arabidopsis thaliana GN=At3g47570 PE=2 SV=1	aly:ARALYDRAFT_488953/6.6e-183/EFR; EF-TU receptor; K13428 LRR receptor-like serine/threonine-protein kinase EFR [EC:2.7.11.1]	At3g47110/5.2e-187/[T] LSE0002 A Receptor protein kinase containing LRR repeats	PS51450/6.988/Leucine-rich repeat profile.	cellular_component:GO:0016021//integral component of membrane;molecular_function:GO:0005524//ATP binding;GO:0004672//protein kinase activity;
CL5790.Contig5_All	1289	115.52	602.55	2.34826	5.44e-76	Up	5.39e-78	CAA55976.1/8.0e-48/ES2A [Hordeum vulgare]	U73217.1/0.0/Triticum aestivum cold acclimation protein WCOR615 (Wcor615) mRNA, complete cds	sp|Q03968|LEA3_WHEAT/1.2e-39/Late embryogenesis abundant protein, group 3 OS=Triticum aestivum PE=2 SV=1	jcu:105629923/4.4e-18/serine/arginine repetitive matrix protein 1; K13171 serine/arginine repetitive matrix protein 1	At3g15670/5.0e-21/[S] KOG4744 Uncharacterized conserved protein	PTHR23241/1.7E-13/--	NA
CL9540.Contig3_All	2267	530.87	1347.44	1.30911	1.04e-75	Up	1.03e-77	XP_020194023.1/0.0e+00/nucleotide pyrophosphatase/phosphodiesterase-like [Aegilops tauschii subsp. tauschii] >EMT22598.1 Putative inactive purple acid phosphatase 27 [Aegilops tauschii]	XM_020338434.1/0.0/PREDICTED: Aegilops tauschii subsp. tauschii nucleotide pyrophosphatase/phosphodiesterase-like (LOC109779814), mRNA	sp|Q5MAU8|PPA27_ARATH/4.4e-98/Probable inactive purple acid phosphatase 27 OS=Arabidopsis thaliana GN=PAP27 PE=2 SV=1	zma:103646105/1.4e-11/GRMZM2G458974; uncharacterized LOC103646105; K02993 small subunit ribosomal protein S7e	At1g13750/1.8e-90/[G] KOG1378 Purple acid phosphatase	PF14008/4.7E-12/Iron/zinc purple acid phosphatase-like protein C	molecular_function:GO:0046872//metal ion binding;GO:0003993//acid phosphatase activity;
CL1505.Contig4_All	1538	198.95	771.6	1.92077	1.67e-75	Up	1.66e-77	XP_020193333.1/5.9e-74/low molecular mass early light-inducible protein HV90, chloroplastic-like [Aegilops tauschii subsp. tauschii]	XM_020337744.1/0.0/PREDICTED: Aegilops tauschii subsp. tauschii low molecular mass early light-inducible protein HV90, chloroplastic-like (LOC109779108), mRNA	sp|P14897|ELI9_HORVU/9.6e-73/Low molecular mass early light-inducible protein HV90, chloroplastic OS=Hordeum vulgare PE=2 SV=1	gmx:100804778/6.0e-06/serine/arginine-rich splicing factor SR45-like; K14325 RNA-binding protein with serine-rich domain 1	NA	NA	NA
CL2450.Contig5_All	1219	82.62	524.18	2.63082	3.1e-75	Up	3.09e-77	XP_020162537.1/1.6e-138/inorganic pyrophosphatase 2-like [Aegilops tauschii subsp. tauschii] >EMT25082.1 Phosphoethanolamine/phosphocholine phosphatase [Aegilops tauschii]	XM_020306948.1/0.0/PREDICTED: Aegilops tauschii subsp. tauschii inorganic pyrophosphatase 2-like (LOC109747901), mRNA	sp|Q67YC0|PPSP1_ARATH/3.3e-76/Inorganic pyrophosphatase 1 OS=Arabidopsis thaliana GN=PS2 PE=1 SV=1	ats:F775_29826/1.6e-139/Phosphoethanolamine/phosphocholine phosphatase; K13248 pyridoxal phosphate phosphatase PHOSPHO2 [EC:3.1.3.74]	Hs4505285/1.1e-12/[WV] KOG1216 von Willebrand factor and related coagulation proteins	PTHR20889:SF5/1.5E-186/--	molecular_function:GO:0016791//phosphatase activity;
CL1611.Contig11_All	2878	716.94	1633.64	1.15349	3.23e-75	Up	3.23e-77	XP_020159801.1/1.5e-147/uncharacterized protein LOC109745074 [Aegilops tauschii subsp. tauschii]	AK356806.1/0.0/Hordeum vulgare subsp. vulgare mRNA for predicted protein, complete cds, clone: NIASHv1040A22	NA	ats:F775_04069/2.5e-146/Alpha-glucan water dikinase, chloroplastic; K08244 alpha-glucan, water dikinase [EC:2.7.9.4]	At5g23240/1.5e-33/[O] KOG0716 Molecular chaperone (DnaJ superfamily)	PTHR33074/5.7E-102/--	NA
CL25703.Contig27_All	5164	437.89	53.67	-3.06306	3.94e-75	Down	3.94e-77	XP_010237656.1/1.9e-188/PREDICTED: probable protein S-acyltransferase 23 [Brachypodium distachyon] >KQJ88236.1 hypothetical protein BRADI_4g16522 [Brachypodium distachyon]	XM_010239354.2/0.0/PREDICTED: Brachypodium distachyon probable protein S-acyltransferase 23 (LOC100827704), mRNA	sp|Q3EC11|ZDHC2_ARATH/1.3e-110/Probable protein S-acyltransferase 23 OS=Arabidopsis thaliana GN=PAT23 PE=2 SV=2	bdi:100827704/1.9e-189/probable protein S-acyltransferase 23; K20032 palmitoyltransferase ZDHHC13/17 [EC:2.3.1.225]	At5g20350/8.3e-83/[R] KOG0509 Ankyrin repeat and DHHC-type Zn-finger domain containing proteins	PS50088/9.671/Ankyrin repeat profile.	cellular_component:GO:0016021//integral component of membrane;molecular_function:GO:0019706//protein-cysteine S-palmitoyltransferase activity;
Unigene35390_All	2423	419.56	1160.94	1.43367	6.21e-75	Up	6.25e-77	XP_020151431.1/4.1e-271/protein NRT1/ PTR FAMILY 2.11-like [Aegilops tauschii subsp. tauschii] >EMT08635.1 Peptide transporter PTR1 [Aegilops tauschii]	AK362653.1/0.0/Hordeum vulgare subsp. vulgare mRNA for predicted protein, complete cds, clone: NIASHv2009C15	sp|Q9LV10|PTR53_ARATH/9.8e-173/Protein NRT1/ PTR FAMILY 2.11 OS=Arabidopsis thaliana GN=NPF2.11 PE=1 SV=1	mus:103984988/1.6e-191/protein NRT1/ PTR FAMILY 2.11-like; K14638 solute carrier family 15 (peptide/histidine transporter), member 3/4	At5g62680/2.6e-172/[E] KOG1237 H+/oligopeptide symporter	PTHR11654:SF59/0.0/--	NA
CL11134.Contig5_All	1972	410.29	1144.61	1.44546	8.55e-75	Up	8.62e-77	XP_020150498.1/1.4e-205/alpha-terpineol synthase, chloroplastic-like [Aegilops tauschii subsp. tauschii]	XM_020294909.1/0.0/PREDICTED: Aegilops tauschii subsp. tauschii alpha-terpineol synthase, chloroplastic-like (LOC109735704), mRNA	sp|B3TPQ7|ATESY_MAGGA/4.2e-89/Alpha-terpineol synthase, chloroplastic OS=Magnolia grandiflora PE=1 SV=1	ats:F775_10656/1.5e-206/Myrcene synthase, chloroplastic; K12742 isoprene synthase [EC:4.2.3.27]	At3g25810/9.2e-75/[QV] LSE0352 A Terpene synthase/cyclase	PF01397/1.2E-29/Terpene synthase, N-terminal domain	biological_process:GO:0008152//metabolic process;molecular_function:GO:0000287//magnesium ion binding;GO:0010333//terpene synthase activity;
CL2768.Contig2_All	978	13.98	338.32	4.56228	8.94e-75	Up	9.02e-77	XP_003558665.1/6.2e-61/PREDICTED: protein TIFY 10A-like [Brachypodium distachyon] >KQK23309.1 hypothetical protein BRADI_1g72590 [Brachypodium distachyon]	AK373818.1/0.0/Hordeum vulgare subsp. vulgare mRNA for predicted protein, complete cds, clone: NIASHv3044H12	sp|Q9LMA8|TI10A_ARATH/2.2e-14/Protein TIFY 10A OS=Arabidopsis thaliana GN=TIFY10A PE=1 SV=1	bdi:100834439/6.4e-62/protein TIFY 10A-like; K13464 jasmonate ZIM domain-containing protein	At1g19180/5.9e-14/[S] LSE0151 A Uncharacterized protein	NA	biological_process:GO:0009611//response to wounding;GO:0031347//regulation of defense response;GO:2000022//regulation of jasmonic acid mediated signaling pathway;GO:1903507//negative regulation of nucleic acid-templated transcription;cellular_component:GO:0005634//nucleus;molecular_function:GO:0003714//transcription corepressor activity;
CL21400.Contig2_All	1233	570.89	1404.5	1.2641	9.57e-75	Up	9.67e-77	BAJ85973.1/9.7e-128/predicted protein [Hordeum vulgare subsp. vulgare]	AK354754.1/0.0/Hordeum vulgare subsp. vulgare mRNA for predicted protein, complete cds, clone: NIASHv1010N07	sp|Q6ERE5|VIT12_ORYSJ/5.4e-119/Vacuolar iron transporter 1.2 OS=Oryza sativa subsp. japonica GN=VIT1.2 PE=3 SV=2	spen:107017260/1.0e-11/leucine-rich repeat extensin-like protein 5; K03006 DNA-directed RNA polymerase II subunit RPB1 [EC:2.7.7.6]	At2g01770/5.2e-92/[S] KOG4473 Uncharacterized membrane protein	NA	biological_process:GO:0071421//manganese ion transmembrane transport;GO:0071281//cellular response to iron ion;GO:0030026//cellular manganese ion homeostasis;GO:0006880//intracellular sequestering of iron ion;cellular_component:GO:0005774//vacuolar membrane;GO:0016021//integral component of membrane;molecular_function:GO:0005384//manganese ion transmembrane transporter activity;GO:0005381//iron i…
CL1857.Contig7_All	738	708.69	1616.85	1.15528	1.24e-74	Up	1.25e-76	XP_015620383.1/2.4e-41/PREDICTED: non-specific lipid-transfer protein 2B [Oryza sativa Japonica Group] >Q2QYL2.1 RecName: Full=Non-specific lipid-transfer protein 2B; Short=LTP 2B; AltName: Full=LTP B1; Flags: Precursor >ABA96283.1 Nonspecific lipid-transfer protein 2 precursor, putative, expressed [Oryza sativa Japonica Group] >EAZ19434.1 hypothetical protein OsJ_34995 [Oryza sativa Japonica Gro…	XM_020316665.1/0.0/PREDICTED: Aegilops tauschii subsp. tauschii non-specific lipid-transfer protein 1-like (LOC109757831), mRNA	sp|Q2QYL2|NLT2B_ORYSJ/1.3e-43/Non-specific lipid-transfer protein 2B OS=Oryza sativa subsp. japonica GN=LTP2-B PE=2 SV=1	dosa:Os04t0498700-01/4.4e-07/Os04g0498700; Haem peroxidase family protein.; K00430 peroxidase [EC:1.11.1.7]	At2g38540/2.5e-25/[I] LSE0123 A Lipid transfer protein type 1	NA	biological_process:GO:0006869//lipid transport;cellular_component:GO:0016020//membrane;molecular_function:GO:0008289//lipid binding;
Unigene36068_All	1161	91.81	542.69	2.52873	1.46e-74	Up	1.48e-76	BAJ90899.1/4.9e-137/predicted protein [Hordeum vulgare subsp. vulgare] >BAJ89176.1 predicted protein [Hordeum vulgare subsp. vulgare]	XM_020302046.1/0.0/PREDICTED: Aegilops tauschii subsp. tauschii uncharacterized LOC109742944 (LOC109742944), transcript variant X1, mRNA	NA	brp:103844710/1.5e-12/cysteine--tRNA ligase-like; K01883 cysteinyl-tRNA synthetase [EC:6.1.1.16]	NA	PF02517/2.4E-11/CAAX protease self-immunity	cellular_component:GO:0016021//integral component of membrane;
Unigene9143_All	1622	454	61.38	-2.92153	1.98e-74	Down	2.01e-76	XP_020178141.1/2.0e-157/heat stress transcription factor A-2d-like [Aegilops tauschii subsp. tauschii]	KF061193.1/0.0/Triticum aestivum heat shock factor HsfA2d (HSFA2d) mRNA, complete cds	sp|Q8H7Y6|HFA2D_ORYSJ/3.1e-146/Heat stress transcription factor A-2d OS=Oryza sativa subsp. japonica GN=HSFA2D PE=2 SV=2	obr:102715741/7.4e-148/heat stress transcription factor A-2d; K09419 heat shock transcription factor, other eukaryote	At3g22830/3.8e-82/[K] KOG0627 Heat shock transcription factor	PR00056/2.9E-18/Heat shock factor (HSF) domain signature	NA
Unigene11652_All	1141	814.98	1773.4	1.087	3.31e-74	Up	3.37e-76	XP_020149743.1/1.2e-98/cyclin-C1-1 [Aegilops tauschii subsp. tauschii]	XM_020294154.1/0.0/PREDICTED: Aegilops tauschii subsp. tauschii cyclin-C1-1 (LOC109734966), mRNA	sp|P93411|CCC11_ORYSJ/7.8e-96/Cyclin-C1-1 OS=Oryza sativa subsp. japonica GN=Os09g0504400 PE=2 SV=1	bdi:100821206/4.2e-97/cyclin-C1-1-like; K15161 cyclin C	At5g48630/3.0e-62/[K] KOG0794 CDK8 kinase-activating protein cyclin C	PTHR10026:SF7/1.5E-62/--	biological_process:GO:1901409//positive regulation of phosphorylation of RNA polymerase II C-terminal domain;GO:0045737//positive regulation of cyclin-dependent protein serine/threonine kinase activity;GO:0045944//positive regulation of transcription from RNA polymerase II promoter;cellular_component:GO:0005634//nucleus;GO:0016592//mediator complex;GO:0000307//cyclin-dependent protein kinase holo…
CL23363.Contig5_All	1812	1362.1	581.41	-1.26288	3.83e-74	Down	3.9e-76	BAJ92162.1/2.0e-68/predicted protein [Hordeum vulgare subsp. vulgare]	XM_020304123.1/0.0/PREDICTED: Aegilops tauschii subsp. tauschii protein ACCELERATED CELL DEATH 6-like (LOC109744985), transcript variant X6, mRNA	sp|Q6AWW5|Y5262_ARATH/5.2e-09/Ankyrin repeat-containing protein At5g02620 OS=Arabidopsis thaliana GN=At5g02620 PE=1 SV=1	mus:103997230/7.0e-22/serine/threonine-protein phosphatase 6 regulatory ankyrin repeat subunit A-like isoform X2; K15502 serine/threonine-protein phosphatase 6 regulatory ankyrin repeat subunit A	At4g03460/4.1e-13/[R] KOG0504 FOG: Ankyrin repeat	PTHR24177:SF46/7.0E-64/--	NA
CL23157.Contig8_All	1743	29.67	381.63	3.65042	4.5e-74	Up	4.59e-76	XP_020164865.1/3.1e-34/uncharacterized protein LOC109750316 [Aegilops tauschii subsp. tauschii]	NA	NA	NA	NA	NA	NA
CL24882.Contig7_All	1745	572.36	1401.89	1.2577	5.07e-74	Up	5.18e-76	XP_020164034.1/1.7e-189/probable protein phosphatase 2C 9 [Aegilops tauschii subsp. tauschii]	XM_020308445.1/0.0/PREDICTED: Aegilops tauschii subsp. tauschii probable protein phosphatase 2C 9 (LOC109749492), mRNA	sp|Q5N9N2|P2C09_ORYSJ/2.1e-161/Probable protein phosphatase 2C 9 OS=Oryza sativa subsp. japonica GN=Os01g0846300 PE=2 SV=1	bdi:100846587/2.6e-183/probable protein phosphatase 2C 9; K14497 protein phosphatase 2C [EC:3.1.3.16]	At5g59220/4.4e-97/[T] KOG0698 Serine/threonine protein phosphatase	SM00332/4.3E-93/Serine/threonine phosphatases, family 2C, catalytic domain	cellular_component:GO:0016021//integral component of membrane;molecular_function:GO:0046872//metal ion binding;GO:0004722//protein serine/threonine phosphatase activity;
CL22093.Contig17_All	4449	1159.01	450.37	-1.39839	8.31e-74	Down	8.52e-76	XP_020153270.1/0.0e+00/putative receptor-like protein kinase At3g47110 [Aegilops tauschii subsp. tauschii] >EMT18599.1 Putative LRR receptor-like serine/threonine-protein kinase [Aegilops tauschii]	XM_020330304.1/0.0/PREDICTED: Aegilops tauschii subsp. tauschii receptor kinase-like protein Xa21 (LOC109771603), mRNA	sp|C0LGT6|EFR_ARATH/6.2e-173/LRR receptor-like serine/threonine-protein kinase EFR OS=Arabidopsis thaliana GN=EFR PE=1 SV=1	brp:103856446/5.5e-177/LRR receptor-like serine/threonine-protein kinase EFR; K13428 LRR receptor-like serine/threonine-protein kinase EFR [EC:2.7.11.1]	At5g20480/1.7e-172/[T] LSE0002 A Receptor protein kinase containing LRR repeats	PTHR27000:SF116/0.0/--	cellular_component:GO:0016021//integral component of membrane;molecular_function:GO:0004674//protein serine/threonine kinase activity;GO:0005524//ATP binding;
CL22989.Contig5_All	1597	528.6	1330.27	1.29679	1.14e-73	Up	1.17e-75	XP_020174011.1/2.4e-203/serine/threonine-protein kinase SAPK7 [Aegilops tauschii subsp. tauschii]	AK250358.1/0.0/Hordeum vulgare subsp. vulgare cDNA clone: FLbaf78p13, mRNA sequence	sp|Q7XQP4|SAPK7_ORYSJ/1.5e-193/Serine/threonine-protein kinase SAPK7 OS=Oryza sativa subsp. japonica GN=SAPK7 PE=2 SV=2	ats:F775_05489/5.5e-204/Serine/threonine-protein kinase SAPK7; K14498 serine/threonine-protein kinase SRK2 [EC:2.7.11.1]	At1g10940/1.0e-164/[T] KOG0583 Serine/threonine protein kinase	PS00107/-/Protein kinases ATP-binding region signature.	biological_process:GO:0006468//protein phosphorylation;GO:0035556//intracellular signal transduction;GO:0042742//defense response to bacterium;cellular_component:GO:0005634//nucleus;GO:0005737//cytoplasm;molecular_function:GO:0004674//protein serine/threonine kinase activity;GO:0005524//ATP binding;
Unigene10905_All	2374	484.89	75.85	-2.71111	1.22e-73	Down	1.26e-75	XP_020182077.1/2.1e-118/beta-glucosidase 5-like [Aegilops tauschii subsp. tauschii]	XM_020325186.1/0.0/PREDICTED: Aegilops tauschii subsp. tauschii beta-glucosidase 5-like (LOC109766417), transcript variant X5, mRNA	sp|Q8RZL1|BGL03_ORYSJ/3.3e-96/Beta-glucosidase 3 OS=Oryza sativa subsp. japonica GN=BGLU3 PE=2 SV=2	ats:F775_05637/4.9e-108/Hydroxyisourate hydrolase; K01188 beta-glucosidase [EC:3.2.1.21]	At1g02850/7.9e-81/[G] KOG0626 Beta-glucosidase, lactase phlorizinhydrolase, and related proteins	PTHR10353:SF29/9.3E-131/--	NA
CL5102.Contig3_All	1206	971.01	334.74	-1.57112	1.61e-73	Down	1.66e-75	BAJ86792.1/9.6e-128/predicted protein [Hordeum vulgare subsp. vulgare]	AK355573.1/0.0/Hordeum vulgare subsp. vulgare mRNA for predicted protein, complete cds, clone: NIASHv1022L24	sp|Q39471|IDI2_CLABR/1.8e-114/Isopentenyl-diphosphate Delta-isomerase II OS=Clarkia breweri GN=IPI2 PE=3 SV=2	bdi:100828970/1.1e-124/isopentenyl-diphosphate Delta-isomerase I; K01823 isopentenyl-diphosphate Delta-isomerase [EC:5.3.3.2]	At3g02780/4.0e-113/[Q] KOG0142 Isopentenyl pyrophosphate:dimethylallyl pyrophosphate isomerase	PF00293/2.0E-29/NUDIX domain	biological_process:GO:0009240//isopentenyl diphosphate biosynthetic process;cellular_component:GO:0005737//cytoplasm;molecular_function:GO:0016787//hydrolase activity;GO:0004452//isopentenyl-diphosphate delta-isomerase activity;
CL20383.Contig1_All	1209	858.18	268.19	-1.7127	1.61e-73	Down	1.66e-75	NA	NA	NA	vcn:VOLCADRAFT_117048/6.2e-06/hypothetical protein; K13172 serine/arginine repetitive matrix protein 2	NA	NA	NA
CL5773.Contig7_All	2052	663.12	1538.76	1.17975	1.89e-73	Up	1.95e-75	XP_010235782.2/5.7e-266/PREDICTED: phospholipase A1-Ibeta2, chloroplastic [Brachypodium distachyon] >KQK00580.1 hypothetical protein BRADI_3g50430 [Brachypodium distachyon]	AK368980.1/0.0/Hordeum vulgare subsp. vulgare mRNA for predicted protein, partial cds, clone: NIASHv2083D06	sp|O23522|PLA14_ARATH/1.0e-106/Phospholipase A1-Ibeta2, chloroplastic OS=Arabidopsis thaliana GN=At4g16820 PE=1 SV=2	mtr:MTR_7g081620/1.3e-77/glycerolipase A1; K16818 phospholipase A1 [EC:3.1.1.32]	At4g16820/2.8e-106/[I] KOG4569 Predicted lipase	PF01764/1.5E-34/Lipase (class 3)	biological_process:GO:0006629//lipid metabolic process;molecular_function:GO:0016787//hydrolase activity;
CL7477.Contig11_All	2708	556.57	108.8	-2.38956	2.08e-73	Down	2.16e-75	BAJ86159.1/1.8e-105/predicted protein, partial [Hordeum vulgare subsp. vulgare] >BAJ95491.1 predicted protein, partial [Hordeum vulgare subsp. vulgare]	AK354940.1/0.0/Hordeum vulgare subsp. vulgare mRNA for predicted protein, partial cds, clone: NIASHv1013K24	sp|Q8H7Y6|HFA2D_ORYSJ/9.2e-95/Heat stress transcription factor A-2d OS=Oryza sativa subsp. japonica GN=HSFA2D PE=2 SV=2	ats:F775_30508/7.6e-105/1,2-dihydroxy-3-keto-5-methylthiopentene dioxygenase 2; K08967 1,2-dihydroxy-3-keto-5-methylthiopentene dioxygenase [EC:1.13.11.53 1.13.11.54]	At3g22830/3.2e-46/[K] KOG0627 Heat shock transcription factor	PTHR10015/1.1E-99/--	NA
CL4457.Contig9_All	966	507.18	1293.71	1.31627	2.54e-73	Up	2.64e-75	AAL67139.1/7.6e-51/thioredoxin H [Triticum aestivum] >ACE82288.1 thioredoxin H [Triticum aestivum] >AEO78951.1 thioredoxin h [Triticum aestivum] >AEO78952.1 thioredoxin h [Triticum aestivum]	AK373063.1/0.0/Hordeum vulgare subsp. vulgare mRNA for predicted protein, complete cds, clone: NIASHv3019I20	sp|Q0D840|TRXH1_ORYSJ/2.4e-45/Thioredoxin H1 OS=Oryza sativa subsp. japonica GN=TRXH PE=1 SV=1	bdi:100825640/7.8e-52/thioredoxin H1; K03671 thioredoxin 1	At1g19730/4.3e-33/[O] KOG0907 Thioredoxin	PR00421/4.9E-7/Thioredoxin family signature	biological_process:GO:0045454//cell redox homeostasis;GO:0006662//glycerol ether metabolic process;GO:0034599//cellular response to oxidative stress;cellular_component:GO:0005737//cytoplasm;molecular_function:GO:0015035//protein disulfide oxidoreductase activity;GO:0004791//thioredoxin-disulfide reductase activity;GO:0047134//protein-disulfide reductase activity;GO:0016671//oxidoreductase activit…
CL7477.Contig9_All	2673	683.21	172.36	-2.02158	2.87e-73	Down	2.98e-75	XP_020178141.1/1.1e-104/heat stress transcription factor A-2d-like [Aegilops tauschii subsp. tauschii]	AK354940.1/0.0/Hordeum vulgare subsp. vulgare mRNA for predicted protein, partial cds, clone: NIASHv1013K24	sp|Q8H7Y6|HFA2D_ORYSJ/1.6e-94/Heat stress transcription factor A-2d OS=Oryza sativa subsp. japonica GN=HSFA2D PE=2 SV=2	ats:F775_30508/3.4e-105/1,2-dihydroxy-3-keto-5-methylthiopentene dioxygenase 2; K08967 1,2-dihydroxy-3-keto-5-methylthiopentene dioxygenase [EC:1.13.11.53 1.13.11.54]	At3g22830/1.1e-46/[K] KOG0627 Heat shock transcription factor	PTHR10015:SF201/5.1E-100/--	NA
CL5950.Contig4_All	1120	274.53	898.02	1.67511	8.66e-73	Up	9.02e-75	XP_003562524.1/5.5e-69/PREDICTED: DEAD-box ATP-dependent RNA helicase 10-like [Brachypodium distachyon] >KQK14841.1 hypothetical protein BRADI_1g18930 [Brachypodium distachyon]	XM_003562476.3/0.0/PREDICTED: Brachypodium distachyon DEAD-box ATP-dependent RNA helicase 10-like (LOC100826945), mRNA	sp|Q7Y183|RH10_ORYSJ/9.8e-59/DEAD-box ATP-dependent RNA helicase 10 OS=Oryza sativa subsp. japonica GN=Os03g0669000 PE=2 SV=1	bdi:100826945/5.6e-70/DEAD-box ATP-dependent RNA helicase 10-like; K14777 ATP-dependent RNA helicase DDX47/RRP3 [EC:3.6.4.13]	At5g60990/4.8e-36/[A] KOG0330 ATP-dependent RNA helicase	SM00490/7.7E-7/helicase superfamily c-terminal domain	biological_process:GO:0010501//RNA secondary structure unwinding;GO:0006364//rRNA processing;cellular_component:GO:0005730//nucleolus;GO:0005737//cytoplasm;molecular_function:GO:0004004//ATP-dependent RNA helicase activity;GO:0005524//ATP binding;GO:0003676//nucleic acid binding;
Unigene23029_All	1069	844.83	1805.56	1.06104	1.21e-72	Up	1.26e-74	EMS50796.1/4.5e-145/Chlorophyll a-b binding protein, chloroplastic [Triticum urartu]	XM_020303240.1/0.0/PREDICTED: Aegilops tauschii subsp. tauschii chlorophyll a-b binding protein of LHCII type 1-like (LOC109744137), mRNA	sp|P04784|CB21_WHEAT/5.3e-139/Chlorophyll a-b binding protein, chloroplastic OS=Triticum aestivum GN=WHAB1.6 PE=3 SV=1	bdi:100822184/1.5e-144/chlorophyll a-b binding protein of LHCII type 1; K08912 light-harvesting complex II chlorophyll a/b binding protein 1	At2g34420/1.0e-128/[C] LSE0391 A Chlorophyll A/B binding protein	PTHR21649/3.4E-224/--	NA
Unigene17176_All	1762	1159.68	455.99	-1.38133	1.72e-72	Down	1.79e-74	BAJ85352.1/5.4e-180/predicted protein [Hordeum vulgare subsp. vulgare]	XM_020307538.1/0.0/PREDICTED: Aegilops tauschii subsp. tauschii heat stress transcription factor B-2c-like (LOC109748511), mRNA	sp|Q652B0|HFB2C_ORYSJ/2.6e-146/Heat stress transcription factor B-2c OS=Oryza sativa subsp. japonica GN=HSFB2C PE=2 SV=1	bdi:100843820/2.3e-174/heat stress transcription factor B-2c; K09419 heat shock transcription factor, other eukaryote	At4g11660/1.7e-75/[K] KOG0627 Heat shock transcription factor	PF00447/5.7E-36/HSF-type DNA-binding	cellular_component:GO:0005634//nucleus;GO:0016021//integral component of membrane;molecular_function:GO:0043565//sequence-specific DNA binding;GO:0003700//DNA binding transcription factor activity;
Unigene6713_All	860	18.77	343.04	4.1572	1.88e-72	Up	1.97e-74	XP_010238805.1/1.3e-99/PREDICTED: probable chalcone--flavonone isomerase 3 [Brachypodium distachyon] >KQJ92549.1 hypothetical protein BRADI_4g44390 [Brachypodium distachyon]	XM_020340827.1/0.0/PREDICTED: Aegilops tauschii subsp. tauschii probable chalcone--flavonone isomerase 3 (LOC109782217), mRNA	sp|Q8VZW3|CFI3_ARATH/2.7e-64/Probable chalcone--flavonone isomerase 3 OS=Arabidopsis thaliana GN=CHI3 PE=1 SV=1	pop:POPTR_0010s21980g/2.0e-19/POPTRDRAFT_724846; chalcone isomerase family protein; K01859 chalcone isomerase [EC:5.5.1.6]	Hs5032119/3.1e-11/[AR] KOG2146 Splicing coactivator SRm160/300, subunit SRm160 (contains PWI domain)	PF02431/4.0E-31/Chalcone-flavanone isomerase	biological_process:GO:0080167//response to karrikin;GO:0009813//flavonoid biosynthetic process;cellular_component:GO:0005783//endoplasmic reticulum;molecular_function:GO:0045430//chalcone isomerase activity;
CL5206.Contig1_All	1467	25.16	359.69	3.80287	7.06e-72	Up	7.41e-74	BAJ87077.1/6.3e-166/predicted protein [Hordeum vulgare subsp. vulgare]	XM_020302184.1/0.0/PREDICTED: Aegilops tauschii subsp. tauschii methylsterol monooxygenase 1-2-like (LOC109743100), mRNA	sp|Q1EC69|SMO12_ARATH/1.3e-98/Methylsterol monooxygenase 1-2 OS=Arabidopsis thaliana GN=SMO1-2 PE=2 SV=1	osa:4331338/1.3e-119/methylsterol monooxygenase 1-1; K14423 4,4-dimethyl-9beta,19-cyclopropylsterol-4alpha-methyl oxidase [EC:1.14.13.72]	At4g12110/1.2e-95/[I] KOG0873 C-4 sterol methyl oxidase	PTHR11863/1.6E-203/--	biological_process:GO:0016126//sterol biosynthetic process;cellular_component:GO:0005789//endoplasmic reticulum membrane;molecular_function:GO:0000254//C-4 methylsterol oxidase activity;GO:0005506//iron ion binding;
CL2640.Contig4_All	992	686.66	178.03	-1.98215	9.03e-72	Down	9.49e-74	XP_020199278.1/5.8e-46/36.4 kDa proline-rich protein-like [Aegilops tauschii subsp. tauschii]	AK248355.1/0.0/Hordeum vulgare subsp. vulgare cDNA clone: FLbaf82i12, mRNA sequence	sp|Q9SU33|ERLL3_ARATH/2.9e-30/pEARLI1-like lipid transfer protein 3 OS=Arabidopsis thaliana GN=At4g12500 PE=2 SV=1	bvg:104906049/6.4e-25/ubiquitin carboxyl-terminal hydrolase 36; K11855 ubiquitin carboxyl-terminal hydrolase 36/42 [EC:3.4.19.12]	At4g15160_1/3.7e-32/[R] LSE0121 A AAI domain	NA	NA
Unigene383_All	4324	1110.1	429.76	-1.40376	4.09e-71	Down	4.34e-73	XP_003574095.1/0.0e+00/PREDICTED: myosin-1-like [Brachypodium distachyon] >KQJ97208.1 hypothetical protein BRADI_3g29440 [Brachypodium distachyon]	XM_020331639.1/0.0/PREDICTED: Aegilops tauschii subsp. tauschii myosin-1-like (LOC109772934), mRNA	sp|Q9LHE9|MYO1_ARATH/0.0e+00/Myosin-1 OS=Arabidopsis thaliana GN=VIII-1 PE=1 SV=1	dosa:Os10t0488800-01/0.0e+00/Os10g0488800; Myosin head, motor region domain containing protein.; K10357 myosin V	At3g19960/0.0e+00/[Z] KOG0160 Myosin class V heavy chain	PTHR13140:SF384/0.0/--	cellular_component:GO:0016459//myosin complex;molecular_function:GO:0005524//ATP binding;GO:0003774//motor activity;
CL21400.Contig1_All	1262	756.87	1661.49	1.09968	7.41e-71	Up	7.88e-73	BAJ85973.1/3.8e-127/predicted protein [Hordeum vulgare subsp. vulgare]	AK354754.1/0.0/Hordeum vulgare subsp. vulgare mRNA for predicted protein, complete cds, clone: NIASHv1010N07	sp|Q6ERE5|VIT12_ORYSJ/6.6e-120/Vacuolar iron transporter 1.2 OS=Oryza sativa subsp. japonica GN=VIT1.2 PE=3 SV=2	spen:107017260/6.6e-11/leucine-rich repeat extensin-like protein 5; K03006 DNA-directed RNA polymerase II subunit RPB1 [EC:2.7.7.6]	At2g01770/6.3e-93/[S] KOG4473 Uncharacterized membrane protein	PTHR31851:SF8/1.0E-190/--	biological_process:GO:0071421//manganese ion transmembrane transport;GO:0071281//cellular response to iron ion;GO:0030026//cellular manganese ion homeostasis;GO:0006880//intracellular sequestering of iron ion;cellular_component:GO:0005774//vacuolar membrane;GO:0016021//integral component of membrane;molecular_function:GO:0005384//manganese ion transmembrane transporter activity;GO:0005381//iron i…
CL21400.Contig3_All	859	202.24	753	1.8619	1.1e-70	Up	1.17e-72	XP_020192725.1/6.1e-44/vacuolar iron transporter 1.2 [Aegilops tauschii subsp. tauschii]	AK354754.1/0.0/Hordeum vulgare subsp. vulgare mRNA for predicted protein, complete cds, clone: NIASHv1010N07	sp|Q6ERE5|VIT12_ORYSJ/7.6e-43/Vacuolar iron transporter 1.2 OS=Oryza sativa subsp. japonica GN=VIT1.2 PE=3 SV=2	osa:9266417/8.0e-08/probable transmembrane ascorbate ferrireductase 3; K08360 cytochrome b-561 [EC:1.16.5.1]	At2g01770/3.3e-29/[S] KOG4473 Uncharacterized membrane protein	NA	biological_process:GO:0071421//manganese ion transmembrane transport;GO:0071281//cellular response to iron ion;GO:0030026//cellular manganese ion homeostasis;GO:0006880//intracellular sequestering of iron ion;cellular_component:GO:0005774//vacuolar membrane;GO:0016021//integral component of membrane;molecular_function:GO:0005384//manganese ion transmembrane transporter activity;GO:0005381//iron i…
CL13775.Contig5_All	1095	769.63	227	-1.79615	1.85e-70	Down	1.98e-72	XP_013463024.1/2.4e-08/late embryogenesis abundant (LEA)-like protein [Medicago truncatula] >KEH37069.1 late embryogenesis abundant (LEA)-like protein [Medicago truncatula]	XM_020292016.1/0.0/PREDICTED: Aegilops tauschii subsp. tauschii auxin-responsive protein SAUR32-like (LOC109732817), mRNA	sp|P21997|SSGP_VOLCA/7.2e-06/Sulfated surface glycoprotein 185 OS=Volvox carteri PE=1 SV=1	gra:105785568/3.5e-08/proline-rich receptor-like protein kinase PERK12; K04733 interleukin-1 receptor-associated kinase 4 [EC:2.7.11.1]	Hs19923466/8.3e-09/[A] KOG1869 Splicing coactivator SRm160/300, subunit SRm300	NA	NA
CL11608.Contig8_All	2512	769.4	1674.75	1.08746	3.83e-70	Up	4.11e-72	BAJ91869.1/2.7e-217/predicted protein [Hordeum vulgare subsp. vulgare]	AK332328.1/0.0/Triticum aestivum cDNA, clone: WT003_L13, cultivar: Chinese Spring	sp|Q7G6K7|FH3_ORYSJ/8.5e-10/Formin-like protein 3 OS=Oryza sativa subsp. japonica GN=FH3 PE=2 SV=2	ath:AT2G29210/1.2e-11/splicing factor PWI domain-containing protein; K13171 serine/arginine repetitive matrix protein 1	Hs19923466/2.5e-16/[A] KOG1869 Splicing coactivator SRm160/300, subunit SRm300	PTHR26312/9.2E-218/--	NA
Unigene18701_All	2663	1391.15	619.42	-1.20196	4.47e-70	Down	4.81e-72	NA	DQ680849.1/0.0/Avena strigosa beta-amyrin synthase (Sad1) and cytochrome P450 CYP51H10 (Sad2) genes, complete cds	NA	NA	NA	NA	NA
Unigene7844_All	1814	862.63	281.77	-1.6489	4.84e-70	Down	5.21e-72	XP_010238490.1/1.1e-156/PREDICTED: probable purine permease 5 isoform X2 [Brachypodium distachyon]	XM_020342869.1/0.0/PREDICTED: Aegilops tauschii subsp. tauschii probable purine permease 5 (LOC109784268), mRNA	sp|Q9ZUH3|PUP5_ARATH/8.0e-103/Probable purine permease 5 OS=Arabidopsis thaliana GN=PUP5 PE=2 SV=2	bna:106405802/2.1e-13/serine/arginine repetitive matrix protein 1-like; K13171 serine/arginine repetitive matrix protein 1	At2g24220/6.0e-97/[F] LSE0453 A Purine permease	PTHR31376:SF10/1.1E-210/--	cellular_component:GO:0016021//integral component of membrane;molecular_function:GO:0005215//transporter activity;
CL23157.Contig3_All	828	51.92	426	3.00181	5.04e-70	Up	5.44e-72	XP_020164865.1/1.4e-34/uncharacterized protein LOC109750316 [Aegilops tauschii subsp. tauschii]	NA	NA	NA	NA	NA	NA
CL23761.Contig16_All	2295	846.79	272.65	-1.66963	5.44e-70	Down	5.87e-72	XP_014758035.1/5.5e-132/PREDICTED: probable LRR receptor-like serine/threonine-protein kinase At3g47570 [Brachypodium distachyon] >KQJ92166.1 hypothetical protein BRADI_4g42020 [Brachypodium distachyon]	HG670306.1/0.0/Triticum aestivum chromosome 3B, genomic scaffold, cultivar Chinese Spring	sp|Q9FL28|FLS2_ARATH/2.6e-50/LRR receptor-like serine/threonine-protein kinase FLS2 OS=Arabidopsis thaliana GN=FLS2 PE=1 SV=1	lja:Lj4g3v0281040.1/9.4e-56/Lj4g3v0281040.1; -; K13420 LRR receptor-like serine/threonine-protein kinase FLS2 [EC:2.7.11.1]	At5g46330/7.0e-50/[T] LSE0002 A Receptor protein kinase containing LRR repeats	PF08263/1.3E-13/Leucine rich repeat N-terminal domain	cellular_component:GO:0016021//integral component of membrane;molecular_function:GO:0005524//ATP binding;GO:0004672//protein kinase activity;
CL17805.Contig1_All	845	19.11	334.01	4.09281	6.25e-70	Up	6.76e-72	BAJ84898.1/8.2e-17/predicted protein [Hordeum vulgare subsp. vulgare] >BAJ91033.1 predicted protein [Hordeum vulgare subsp. vulgare]	AK330384.1/0.0/Triticum aestivum cDNA, clone: SET4_F06, cultivar: Chinese Spring	NA	NA	NA	NA	NA
CL5908.Contig17_All	2400	550.5	115.08	-2.29278	3.86e-69	Down	4.2e-71	XP_020191196.1/4.3e-220/probable serine incorporator isoform X1 [Aegilops tauschii subsp. tauschii]	XM_020335608.1/0.0/PREDICTED: Aegilops tauschii subsp. tauschii probable serine incorporator (LOC109776947), transcript variant X2, mRNA	sp|O48682|FH4_ARATH/1.4e-06/Formin-like protein 4 OS=Arabidopsis thaliana GN=FH4 PE=1 SV=2	ath:AT2G29210/5.7e-11/splicing factor PWI domain-containing protein; K13171 serine/arginine repetitive matrix protein 1	At1g16180/4.9e-46/[S] KOG2592 Tumor differentially expressed (TDE) protein	PF03348/4.3E-66/Serine incorporator (Serinc)	NA
CL25208.Contig7_All	907	782	1685	1.07283	4.85e-69	Up	5.29e-71	XP_001690007.1/5.3e-22/SR protein factor [Chlamydomonas reinhardtii] >EDP09745.1 SR protein factor [Chlamydomonas reinhardtii]	NA	sp|Q9SVM8|RBG2_ARATH/6.7e-50/Glycine-rich RNA-binding protein 2, mitochondrial OS=Arabidopsis thaliana GN=RBG2 PE=1 SV=1	sot:102579149/1.5e-49/glycine-rich RNA-binding protein 2, mitochondrial-like; K12741 heterogeneous nuclear ribonucleoprotein A1/A3	At4g13850/1.8e-49/[R] KOG0118 FOG: RRM domain	PTHR24012/4.4E-36/--	molecular_function:GO:0003723//RNA binding;
Unigene11963_All	1739	612.07	147.14	-2.09118	1.41e-68	Down	1.54e-70	BAF99808.1/5.8e-110/fructan:fructan 6G-fructosyltransferase 2 [Lolium perenne]	AB288057.1/0.0/Lolium perenne mRNA for fructan:fructan 6G-fructosyltransferase 2, complete cds	sp|Q9FSV7|SST_FESAR/4.1e-104/Sucrose:sucrose 1-fructosyltransferase OS=Festuca arundinacea GN=1-SST PE=1 SV=1	ats:F775_28817/5.8e-90/Beta-fructofuranosidase 1; K01193 beta-fructofuranosidase [EC:3.2.1.26]	At1g62660/3.0e-53/[G] KOG0228 Beta-fructofuranosidase (invertase)	PTHR31953:SF10/4.1E-124/--	NA
CL657.Contig3_All	2203	395.31	0	-9.66152	1.41e-68	Down	1.55e-70	BAD35132.1/3.2e-291/putative fructosyltransferase1 [Lolium perenne]	AJ532550.1/0.0/Lolium temulentum mRNA for putative fructan 6-fructosyltransferase (6ft gene)	sp|Q9FSV7|SST_FESAR/8.2e-227/Sucrose:sucrose 1-fructosyltransferase OS=Festuca arundinacea GN=1-SST PE=1 SV=1	ats:F775_27596/1.1e-231/6(G)-fructosyltransferase; K01193 beta-fructofuranosidase [EC:3.2.1.26]	At1g12240/4.5e-155/[G] KOG0228 Beta-fructofuranosidase (invertase)	SM00640/4.4E-221/Glycosyl hydrolases family 32	NA
CL12930.Contig6_All	3608	1125.2	450.18	-1.35628	2.04e-68	Down	2.25e-70	XP_020167778.1/0.0e+00/FT-interacting protein 1-like [Aegilops tauschii subsp. tauschii]	XM_020312189.1/0.0/PREDICTED: Aegilops tauschii subsp. tauschii FT-interacting protein 1-like (LOC109753277), mRNA	sp|Q9ZVT9|C2GR1_ARATH/2.4e-13/C2 and GRAM domain-containing protein At1g03370 OS=Arabidopsis thaliana GN=At1g03370 PE=2 SV=4	ats:F775_15305/2.1e-110/Cysteine-rich receptor-like protein kinase 27; K04733 interleukin-1 receptor-associated kinase 4 [EC:2.7.11.1]	At4g11610/3.2e-312/[E] LSE0030 A Anthranilate phosphoribosyltransferase and related proteins	PTHR10024/0.0/--	cellular_component:GO:0016021//integral component of membrane;
Unigene34291_All	934	68.83	460.61	2.70776	3.19e-68	Up	3.52e-70	XP_019102893.1/7.2e-06/PREDICTED: LOW QUALITY PROTEIN: uncharacterized protein LOC104883355 [Beta vulgaris subsp. vulgaris]	XM_020341274.1/0.0/PREDICTED: Aegilops tauschii subsp. tauschii flowering-promoting factor 1-like protein 5 (LOC109782650), mRNA	sp|A3BNA1|FLP5_ORYSJ/3.0e-37/Flowering-promoting factor 1-like protein 5 OS=Oryza sativa subsp. japonica GN=Os07g0671000 PE=3 SV=1	osa:9266417/6.6e-08/probable transmembrane ascorbate ferrireductase 3; K08360 cytochrome b-561 [EC:1.16.5.1]	NA	NA	NA
Unigene13648_All	1037	728.17	210.51	-1.82506	3.77e-68	Down	4.17e-70	XP_020199278.1/2.3e-45/36.4 kDa proline-rich protein-like [Aegilops tauschii subsp. tauschii]	AK248355.1/0.0/Hordeum vulgare subsp. vulgare cDNA clone: FLbaf82i12, mRNA sequence	sp|P21997|SSGP_VOLCA/1.2e-13/Sulfated surface glycoprotein 185 OS=Volvox carteri PE=1 SV=1	bvg:104906049/6.6e-25/ubiquitin carboxyl-terminal hydrolase 36; K11855 ubiquitin carboxyl-terminal hydrolase 36/42 [EC:3.4.19.12]	At4g15160_1/1.1e-31/[R] LSE0121 A AAI domain	NA	NA
CL6906.Contig1_All	1168	83.49	494.41	2.53136	4.92e-68	Up	5.45e-70	XP_003558652.1/1.7e-57/PREDICTED: uncharacterized protein LOC100830358 [Brachypodium distachyon] >KQK23274.1 hypothetical protein BRADI_1g72390 [Brachypodium distachyon]	XM_003558604.3/0.0/PREDICTED: Brachypodium distachyon uncharacterized LOC100830358 (LOC100830358), mRNA	NA	NA	NA	PTHR33676:SF3/3.3E-32/--	NA
CL25268.Contig8_All	1075	706.69	1564.42	1.1118	6.35e-68	Up	7.05e-70	XP_003567496.2/4.9e-43/PREDICTED: probable NAD kinase 1 [Brachypodium distachyon] >KQK11619.1 hypothetical protein BRADI_2g61240 [Brachypodium distachyon]	KP165049.1/0.0/Triticum aestivum NAD kinase 2 (NADK2) mRNA, complete cds	sp|Q5JK52|NADK1_ORYSJ/1.0e-41/Probable NAD kinase 1 OS=Oryza sativa subsp. japonica GN=Os01g0957000 PE=2 SV=1	bdi:100826438/5.1e-44/probable NAD kinase 1; K00858 NAD+ kinase [EC:2.7.1.23]	Hs13399296/7.6e-07/[R] KOG1721 FOG: Zn-finger	PTHR20275/5.3E-34/--	biological_process:GO:0006741//NADP biosynthetic process;GO:0019674//NAD metabolic process;molecular_function:GO:0003951//NAD+ kinase activity;
Unigene31627_All	4267	531.01	109.31	-2.31499	1.77e-67	Down	1.98e-69	EMT12120.1/2.7e-44/hypothetical protein F775_22042 [Aegilops tauschii]	DQ680849.1/0.0/Avena strigosa beta-amyrin synthase (Sad1) and cytochrome P450 CYP51H10 (Sad2) genes, complete cds	NA	fve:101311565/4.4e-14/uncharacterized LOC101311565; K01303 acylaminoacyl-peptidase [EC:3.4.19.1]	At2g14040/3.1e-11/[R] KOG0017 FOG: Transposon-encoded proteins with TYA, reverse transcriptase, integrase domains in various combinations	NA	NA
Unigene18603_All	3160	747.85	223.64	-1.77625	1.96e-67	Down	2.2e-69	NA	HG670306.1/0.0/Triticum aestivum chromosome 3B, genomic scaffold, cultivar Chinese Spring	NA	NA	NA	NA	NA
Unigene35273_All	1215	31	357.31	3.49216	4.44e-67	Up	4.99e-69	XP_010238805.1/2.9e-100/PREDICTED: probable chalcone--flavonone isomerase 3 [Brachypodium distachyon] >KQJ92549.1 hypothetical protein BRADI_4g44390 [Brachypodium distachyon]	XM_020340827.1/0.0/PREDICTED: Aegilops tauschii subsp. tauschii probable chalcone--flavonone isomerase 3 (LOC109782217), mRNA	sp|Q8VZW3|CFI3_ARATH/7.9e-62/Probable chalcone--flavonone isomerase 3 OS=Arabidopsis thaliana GN=CHI3 PE=1 SV=1	thj:104825165/8.3e-19/chalcone--flavonone isomerase-like; K01859 chalcone isomerase [EC:5.5.1.6]	Hs20127499/2.5e-06/[A] KOG0106 Alternative splicing factor SRp55/B52/SRp75 (RRM superfamily)	NA	biological_process:GO:0080167//response to karrikin;GO:0009813//flavonoid biosynthetic process;cellular_component:GO:0005783//endoplasmic reticulum;molecular_function:GO:0045430//chalcone isomerase activity;
CL581.Contig6_All	3140	825.64	269.65	-1.6491	4.6e-67	Down	5.17e-69	BAJ86946.1/1.2e-246/predicted protein [Hordeum vulgare subsp. vulgare]	XM_020322086.1/0.0/PREDICTED: Aegilops tauschii subsp. tauschii abscisic acid 8&apos;-hydroxylase 3 (LOC109763237), mRNA	sp|Q0J185|ABAH3_ORYSJ/9.3e-240/Abscisic acid 8'-hydroxylase 3 OS=Oryza sativa subsp. japonica GN=CYP707A7 PE=2 SV=1	dosa:Os09t0457100-01/1.8e-238/Os09g0457100, ABA8OX3, ABA-8'-HYDROXYLASE_3; Cytochrome P450 family protein.; K09843 (+)-abscisic acid 8'-hydroxylase [EC:1.14.13.93]	At3g19270/1.7e-171/[QI] KOG0157 Cytochrome P450 CYP4/CYP19/CYP26 subfamilies	PR00463/7.2E-19/E-class P450 group I signature	NA
Unigene35401_All	2242	513.11	1261.21	1.26279	4.79e-67	Up	5.41e-69	XP_020151431.1/4.6e-269/protein NRT1/ PTR FAMILY 2.11-like [Aegilops tauschii subsp. tauschii] >EMT08635.1 Peptide transporter PTR1 [Aegilops tauschii]	AK334628.1/0.0/Triticum aestivum cDNA, clone: WT010_I09, cultivar: Chinese Spring	sp|Q9LV10|PTR53_ARATH/1.5e-170/Protein NRT1/ PTR FAMILY 2.11 OS=Arabidopsis thaliana GN=NPF2.11 PE=1 SV=1	mus:103984988/1.0e-192/protein NRT1/ PTR FAMILY 2.11-like; K14638 solute carrier family 15 (peptide/histidine transporter), member 3/4	At5g62680/3.9e-170/[E] KOG1237 H+/oligopeptide symporter	PTHR11654:SF59/0.0/--	NA
CL22188.Contig4_All	934	1371.92	621.32	-1.17746	6.67e-67	Down	7.56e-69	BAK02428.1/3.9e-44/predicted protein [Hordeum vulgare subsp. vulgare]	AK371230.1/0.0/Hordeum vulgare subsp. vulgare mRNA for predicted protein, complete cds, clone: NIASHv2128I10	NA	NA	NA	NA	NA
Unigene16970_All	1358	8.2	290.91	5.11413	9.15e-67	Up	1.04e-68	XP_020180701.1/1.9e-177/lipoxygenase 2.3, chloroplastic [Aegilops tauschii subsp. tauschii]	AK370754.1/0.0/Hordeum vulgare subsp. vulgare mRNA for predicted protein, complete cds, clone: NIASHv2116F14	sp|Q8GSM2|LOX23_HORVU/7.0e-176/Lipoxygenase 2.3, chloroplastic OS=Hordeum vulgare GN=LOX2.3 PE=1 SV=1	bdi:100832776/4.1e-176/lipoxygenase 2.3, chloroplastic; K00454 lipoxygenase [EC:1.13.11.12]	At3g45140/2.5e-116/[I] TWOG0111 Lipoxygenase	PS51393/156.415/Lipoxygenase iron-binding catalytic domain profile.	biological_process:GO:0031408//oxylipin biosynthetic process;molecular_function:GO:0016702//oxidoreductase activity, acting on single donors with incorporation of molecular oxygen, incorporation of two atoms of oxygen;GO:0046872//metal ion binding;
CL25602.Contig7_All	2595	18.95	319.69	4.04173	1.86e-66	Up	2.13e-68	NA	NA	NA	NA	NA	NA	NA
Unigene25281_All	4508	381.83	46.03	-3.08696	4.95e-66	Down	5.67e-68	ABB47665.1/2.3e-219/retrotransposon protein, putative, unclassified, expressed [Oryza sativa Japonica Group] >ABB47666.1 retrotransposon protein, putative, unclassified, expressed [Oryza sativa Japonica Group]	DQ680849.1/0.0/Avena strigosa beta-amyrin synthase (Sad1) and cytochrome P450 CYP51H10 (Sad2) genes, complete cds	sp|C0LGP4|Y3475_ARATH/3.2e-76/Probable LRR receptor-like serine/threonine-protein kinase At3g47570 OS=Arabidopsis thaliana GN=At3g47570 PE=2 SV=1	bvg:104883663/1.2e-86/LRR receptor-like serine/threonine-protein kinase FLS2; K13420 LRR receptor-like serine/threonine-protein kinase FLS2 [EC:2.7.11.1]	At3g47570/8.6e-76/[T] LSE0002 A Receptor protein kinase containing LRR repeats	PF07727/4.0E-93/Reverse transcriptase (RNA-dependent DNA polymerase)	NA
CL204.Contig5_All	2645	643	170	-1.95396	5.6e-66	Down	6.42e-68	EMT21201.1/0.0e+00/Putative serine/threonine-protein kinase receptor [Aegilops tauschii]	XM_020340167.1/0.0/PREDICTED: Aegilops tauschii subsp. tauschii G-type lectin S-receptor-like serine/threonine-protein kinase At2g19130 (LOC109781575), transcript variant X2, mRNA	sp|O64477|Y2913_ARATH/2.0e-195/G-type lectin S-receptor-like serine/threonine-protein kinase At2g19130 OS=Arabidopsis thaliana GN=At2g19130 PE=2 SV=1	bdi:104581490/2.5e-185/G-type lectin S-receptor-like serine/threonine-protein kinase At2g19130; K04733 interleukin-1 receptor-associated kinase 4 [EC:2.7.11.1]	At2g19130/5.4e-195/[T] LSE0015 A Receptor-like protein kinase, contains lectin domains	PF00069/2.1E-46/Protein kinase domain	NA
CL25208.Contig17_All	989	742	1602	1.07571	6.07e-66	Up	6.96e-68	XP_004963286.1/2.0e-38/PREDICTED: glycine-rich RNA-binding protein 1-like [Setaria italica]	NA	sp|Q9SVM8|RBG2_ARATH/3.6e-49/Glycine-rich RNA-binding protein 2, mitochondrial OS=Arabidopsis thaliana GN=RBG2 PE=1 SV=1	sot:102579149/1.1e-48/glycine-rich RNA-binding protein 2, mitochondrial-like; K12741 heterogeneous nuclear ribonucleoprotein A1/A3	At4g13850/9.7e-49/[R] KOG0118 FOG: RRM domain	PF00076/2.2E-24/RNA recognition motif. (a.k.a. RRM, RBD, or RNP domain)	molecular_function:GO:0003723//RNA binding;
CL25891.Contig1_All	2075	1199.05	510.15	-1.26758	1.1e-65	Down	1.26e-67	BAJ98342.1/3.8e-225/predicted protein [Hordeum vulgare subsp. vulgare]	XR_001405627.1/0.0/PREDICTED: Brachypodium distachyon tyrosine-specific transport protein-like (LOC100843021), transcript variant X2, misc_RNA	NA	obr:102699852/9.7e-193/uncharacterized LOC102699852; K03834 tyrosine-specific transport protein	At5g19500/7.5e-35/[E] LSE0265 A Predicted tyrosine-specific transport protein	PTHR32195/4.0E-257/--	biological_process:GO:0003333//amino acid transmembrane transport;cellular_component:GO:0005887//integral component of plasma membrane;molecular_function:GO:0015293//symporter activity;GO:0015173//aromatic amino acid transmembrane transporter activity;
Unigene9117_All	6192	1223.7	526.7	-1.25087	1.16e-65	Down	1.34e-67	CCI55315.1/1.2e-255/PH01B001I13.11 [Phyllostachys edulis]	DQ680849.1/0.0/Avena strigosa beta-amyrin synthase (Sad1) and cytochrome P450 CYP51H10 (Sad2) genes, complete cds	sp|C0LGQ5|GSO1_ARATH/1.2e-76/LRR receptor-like serine/threonine-protein kinase GSO1 OS=Arabidopsis thaliana GN=GSO1 PE=2 SV=1	bvg:104883663/1.1e-85/LRR receptor-like serine/threonine-protein kinase FLS2; K13420 LRR receptor-like serine/threonine-protein kinase FLS2 [EC:2.7.11.1]	At2g13940/5.8e-123/[R] KOG0017 FOG: Transposon-encoded proteins with TYA, reverse transcriptase, integrase domains in various combinations	PTHR11439:SF185/6.3E-238/--	NA
CL10537.Contig3_All	753	97.4	515.05	2.36804	1.19e-65	Up	1.37e-67	XP_020193477.1/1.0e-26/bidirectional sugar transporter SWEET11-like [Aegilops tauschii subsp. tauschii]	NA	sp|Q19VE6|SWT11_ORYSI/7.6e-23/Bidirectional sugar transporter SWEET11 OS=Oryza sativa subsp. indica GN=SWEET11 PE=2 SV=1	bdi:100842461/9.1e-24/bidirectional sugar transporter SWEET11-like; K15382 solute carrier family 50 (sugar transporter)	NA	NA	biological_process:GO:0008643//carbohydrate transport;GO:0042742//defense response to bacterium;GO:0006825//copper ion transport;cellular_component:GO:0005887//integral component of plasma membrane;GO:0016021//integral component of membrane;molecular_function:GO:0051119//sugar transmembrane transporter activity;GO:0008515//sucrose transmembrane transporter activity;
CL12372.Contig6_All	2016	665.35	1484.23	1.12285	1.72e-65	Up	1.98e-67	XP_020175062.1/1.6e-244/aldehyde dehydrogenase family 3 member I1, chloroplastic-like [Aegilops tauschii subsp. tauschii]	XM_020319473.1/0.0/PREDICTED: Aegilops tauschii subsp. tauschii aldehyde dehydrogenase family 3 member I1, chloroplastic-like (LOC109760664), mRNA	sp|Q8W033|AL3I1_ARATH/1.3e-170/Aldehyde dehydrogenase family 3 member I1, chloroplastic OS=Arabidopsis thaliana GN=ALDH3I1 PE=1 SV=2	bdi:100827821/2.1e-245/aldehyde dehydrogenase family 3 member H1-like; K00128 aldehyde dehydrogenase (NAD+) [EC:1.2.1.3]	At1g44170/3.3e-168/[C] KOG2456 Aldehyde dehydrogenase	PTHR11699:SF175/1.2E-282/--	biological_process:GO:0006081//cellular aldehyde metabolic process;cellular_component:GO:0016021//integral component of membrane;molecular_function:GO:0004030//aldehyde dehydrogenase [NAD(P)+] activity;
CL1883.Contig1_All	1133	361.98	39.14	-3.24387	1.81e-65	Down	2.09e-67	KQK09358.1/1.1e-98/hypothetical protein BRADI_2g47540 [Brachypodium distachyon]	AK430438.1/0.0/Brachypodium distachyon mRNA, clone: PL016C01-A-040_C12	sp|B8A833|SWT2B_ORYSI/5.6e-86/Bidirectional sugar transporter SWEET2b OS=Oryza sativa subsp. indica GN=SWEET2B PE=3 SV=1	ats:F775_31988/4.6e-96/Protein RUPTURED POLLEN GRAIN 1; K15382 solute carrier family 50 (sugar transporter)	At3g14770/5.7e-53/[R] KOG1623 Multitransmembrane protein	PTHR10791:SF54/1.7E-134/--	biological_process:GO:0008643//carbohydrate transport;cellular_component:GO:0016021//integral component of membrane;GO:0005886//plasma membrane;molecular_function:GO:0042802//identical protein binding;GO:0051119//sugar transmembrane transporter activity;
CL4816.Contig6_All	1711	19.1	316.17	4.01438	1.85e-65	Up	2.14e-67	XP_020146449.1/1.6e-216/lysine-specific demethylase JMJ30-like isoform X1 [Aegilops tauschii subsp. tauschii]	XM_020290860.1/0.0/PREDICTED: Aegilops tauschii subsp. tauschii lysine-specific demethylase JMJ30-like (LOC109731690), transcript variant X1, mRNA	sp|Q9FPQ6|GP1_CHLRE/1.1e-08/Vegetative cell wall protein gp1 OS=Chlamydomonas reinhardtii GN=GP1 PE=1 SV=1	dosa:Os09t0489200-00/8.3e-190/Os09g0489200; Similar to transcription factor jumonji (jmjC) domain-containing protein.; K10277 lysine-specific demethylase 8 [EC:1.14.11.27]	At3g20810/1.6e-131/[BT] KOG2132 Uncharacterized conserved protein, contains JmjC domain	PTHR12461/2.5E-152/--	biological_process:GO:0042752//regulation of circadian rhythm;GO:0007623//circadian rhythm;GO:0070544//histone H3-K36 demethylation;molecular_function:GO:0046975//histone methyltransferase activity (H3-K36 specific);GO:0003700//DNA binding transcription factor activity;
CL710.Contig2_All	1663	1386.71	639.92	-1.15038	3.64e-65	Down	4.23e-67	CAJ19348.1/1.8e-246/heat shock protein 90, partial [Triticum aestivum]	FJ968744.1/0.0/Dactylis glomerata cytosolic heat shock protein 90.1 mRNA, complete cds	sp|Q0J4P2|HSP81_ORYSJ/4.0e-242/Heat shock protein 81-1 OS=Oryza sativa subsp. japonica GN=HSP81-1 PE=3 SV=2	ats:F775_29049/1.9e-247/Heat shock protein 81-3; K04079 molecular chaperone HtpG	At5g56010/1.2e-237/[O] KOG0019 Molecular chaperone (HSP90 family)	PF00183/7.3E-216/Hsp90 protein	NA
CL5206.Contig6_All	1641	14.53	300.19	4.33409	7.53e-65	Up	8.79e-67	BAJ87077.1/8.3e-167/predicted protein [Hordeum vulgare subsp. vulgare]	XM_020302184.1/0.0/PREDICTED: Aegilops tauschii subsp. tauschii methylsterol monooxygenase 1-2-like (LOC109743100), mRNA	sp|Q1EC69|SMO12_ARATH/1.4e-98/Methylsterol monooxygenase 1-2 OS=Arabidopsis thaliana GN=SMO1-2 PE=2 SV=1	osa:4331338/5.1e-120/methylsterol monooxygenase 1-1; K14423 4,4-dimethyl-9beta,19-cyclopropylsterol-4alpha-methyl oxidase [EC:1.14.13.72]	At4g12110/1.3e-95/[I] KOG0873 C-4 sterol methyl oxidase	PF04116/1.7E-25/Fatty acid hydroxylase superfamily	biological_process:GO:0016126//sterol biosynthetic process;cellular_component:GO:0005789//endoplasmic reticulum membrane;molecular_function:GO:0000254//C-4 methylsterol oxidase activity;GO:0005506//iron ion binding;
CL18128.Contig1_All	1510	54	409	2.88639	1.01e-64	Up	1.18e-66	XP_020197734.1/1.6e-60/stem 28 kDa glycoprotein-like [Aegilops tauschii subsp. tauschii]	XM_020321483.1/0.0/PREDICTED: Aegilops tauschii subsp. tauschii stem 28 kDa glycoprotein-like (LOC109762609), mRNA	sp|P15490|VSPA_SOYBN/5.4e-28/Stem 28 kDa glycoprotein OS=Glycine max GN=VSPA PE=2 SV=1	thj:104814965/5.7e-25/vegetative storage protein 2-like; K20728 vegetative storage protein 2	At4g29260/2.8e-23/[R] LSE0440 A Predicted acid phosphatase/vegetative storage protein-like	PTHR31284:SF5/4.4E-82/--	NA
Unigene32266_All	6980	1030.78	404.36	-1.3847	1.04e-64	Down	1.22e-66	EMT12120.1/4.5e-44/hypothetical protein F775_22042 [Aegilops tauschii]	DQ680849.1/0.0/Avena strigosa beta-amyrin synthase (Sad1) and cytochrome P450 CYP51H10 (Sad2) genes, complete cds	NA	fve:101311565/7.2e-14/uncharacterized LOC101311565; K01303 acylaminoacyl-peptidase [EC:3.4.19.1]	At2g14040/5.1e-11/[R] KOG0017 FOG: Transposon-encoded proteins with TYA, reverse transcriptase, integrase domains in various combinations	NA	NA
CL3796.Contig19_All	1992	516.27	108.35	-2.2871	1.13e-64	Down	1.33e-66	XP_004973824.2/6.1e-63/PREDICTED: heat shock protein 81-1 [Setaria italica]	XM_020301926.1/0.0/PREDICTED: Aegilops tauschii subsp. tauschii heat shock protein 81-1 (LOC109742829), mRNA	sp|Q0J4P2|HSP81_ORYSJ/9.6e-65/Heat shock protein 81-1 OS=Oryza sativa subsp. japonica GN=HSP81-1 PE=3 SV=2	sita:101760053/6.3e-64/heat shock protein 81-1; K04079 molecular chaperone HtpG	At5g56030/2.2e-60/[O] KOG0019 Molecular chaperone (HSP90 family)	PS00298/-/Heat shock hsp90 proteins family signature.	NA
CL14473.Contig6_All	1557	529	1268	1.22654	2.07e-64	Up	2.44e-66	XP_020165192.1/3.4e-162/WAT1-related protein At4g30420-like [Aegilops tauschii subsp. tauschii]	XM_020309603.1/0.0/PREDICTED: Aegilops tauschii subsp. tauschii WAT1-related protein At4g30420-like (LOC109750640), mRNA	sp|Q9M0B8|WTR37_ARATH/7.4e-81/WAT1-related protein At4g30420 OS=Arabidopsis thaliana GN=At4g30420 PE=3 SV=1	ats:F775_23930/4.1e-18/Squalene synthetase; K00801 farnesyl-diphosphate farnesyltransferase [EC:2.5.1.21]	At4g30420/2.0e-80/[R] LSE0148 A Nodulin-like protein	PTHR31218:SF60/1.1E-200/--	biological_process:GO:0006810//transport;cellular_component:GO:0016021//integral component of membrane;GO:0005886//plasma membrane;molecular_function:GO:0022857//transmembrane transporter activity;
CL4561.Contig1_All	3647	1550.84	759.36	-1.06487	2.49e-64	Down	2.93e-66	XP_003578960.1/0.0e+00/PREDICTED: probable calcium-transporting ATPase 4, plasma membrane-type [Brachypodium distachyon] >KQJ92384.1 hypothetical protein BRADI_4g43300 [Brachypodium distachyon]	XM_020345660.1/0.0/PREDICTED: Aegilops tauschii subsp. tauschii probable calcium-transporting ATPase 4, plasma membrane-type (LOC109787100), mRNA	sp|Q2QY12|ACA4_ORYSJ/0.0e+00/Probable calcium-transporting ATPase 4, plasma membrane-type OS=Oryza sativa subsp. japonica GN=Os12g0136900 PE=3 SV=1	bdi:100835786/0.0e+00/probable calcium-transporting ATPase 4, plasma membrane-type; K01537 Ca2+-transporting ATPase [EC:3.6.3.8]	At3g57330/0.0e+00/[P] KOG0204 Calcium transporting ATPase	PF12515/9.4E-21/Ca2+-ATPase N terminal autoinhibitory domain	cellular_component:GO:0043231//intracellular membrane-bounded organelle;GO:0005887//integral component of plasma membrane;molecular_function:GO:0005524//ATP binding;GO:0005388//calcium-transporting ATPase activity;GO:0005516//calmodulin binding;
CL23054.Contig3_All	1764	62.12	424.97	2.73955	9.48e-64	Up	1.13e-65	AFE85999.1/5.2e-167/gibberellin 2-oxidase 3 isozyme B1 [Triticum aestivum] >CBX45604.1 GA2ox3-2 protein [Triticum aestivum] >CDM84234.1 unnamed protein product [Triticum aestivum]	XM_020324116.1/0.0/PREDICTED: Aegilops tauschii subsp. tauschii gibberellin 2-beta-dioxygenase (LOC109765316), mRNA	sp|Q9XG83|G2OX_PHACN/2.1e-103/Gibberellin 2-beta-dioxygenase OS=Phaseolus coccineus GN=GA2OX1 PE=2 SV=1	bdi:100845998/4.6e-159/gibberellin 2-beta-dioxygenase-like; K04125 gibberellin 2-oxidase [EC:1.14.11.13]	At1g30040/3.4e-89/[QR] KOG0143 Iron/ascorbate family oxidoreductases	PF14226/4.3E-12/non-haem dioxygenase in morphine synthesis N-terminal	NA
CL23761.Contig29_All	3045	734.66	227.83	-1.7238	1.49e-63	Down	1.77e-65	XP_014758035.1/2.2e-144/PREDICTED: probable LRR receptor-like serine/threonine-protein kinase At3g47570 [Brachypodium distachyon] >KQJ92166.1 hypothetical protein BRADI_4g42020 [Brachypodium distachyon]	HG670306.1/0.0/Triticum aestivum chromosome 3B, genomic scaffold, cultivar Chinese Spring	sp|C0LGT6|EFR_ARATH/2.6e-69/LRR receptor-like serine/threonine-protein kinase EFR OS=Arabidopsis thaliana GN=EFR PE=1 SV=1	cit:102608136/2.1e-74/LRR receptor-like serine/threonine-protein kinase FLS2; K13420 LRR receptor-like serine/threonine-protein kinase FLS2 [EC:2.7.11.1]	At3g47110/5.2e-69/[T] LSE0002 A Receptor protein kinase containing LRR repeats	PTHR27000/3.6E-161/--	NA
CL8444.Contig3_All	685	1	315.8	8.26819	1.64e-63	Up	1.95e-65	BAJ90941.1/8.3e-44/predicted protein [Hordeum vulgare subsp. vulgare]	AB533342.1/0.0/Lolium multiflorum gene for cold responsive protein, complete cds	sp|P23251|CR1_HORVU/2.6e-30/Cold-regulated protein 1 (Fragment) OS=Hordeum vulgare PE=2 SV=2	bdi:100834773/5.2e-10/protein argonaute 2-like; K11593 eukaryotic translation initiation factor 2C	At4g21020/4.2e-11/[S] KOG4744 Uncharacterized conserved protein	NA	NA
Unigene31858_All	4903	1029.67	408.45	-1.36863	1.66e-63	Down	1.97e-65	BAJ97563.1/2.0e-192/predicted protein [Hordeum vulgare subsp. vulgare]	AK366360.1/0.0/Hordeum vulgare subsp. vulgare mRNA for predicted protein, complete cds, clone: NIASHv2042E12	sp|C0LGT6|EFR_ARATH/5.7e-95/LRR receptor-like serine/threonine-protein kinase EFR OS=Arabidopsis thaliana GN=EFR PE=1 SV=1	ath:AT5G20480/1.1e-93/EFR; EF-TU receptor; K13428 LRR receptor-like serine/threonine-protein kinase EFR [EC:2.7.11.1]	At5g20480/1.5e-94/[T] LSE0002 A Receptor protein kinase containing LRR repeats	PTHR27000/9.7E-188/--	NA
CL6639.Contig4_All	1687	744.82	234.74	-1.7005	3.26e-63	Down	3.89e-65	XP_020188066.1/2.7e-213/tyrosine N-monooxygenase-like [Aegilops tauschii subsp. tauschii]	XM_020332477.1/0.0/PREDICTED: Aegilops tauschii subsp. tauschii tyrosine N-monooxygenase-like (LOC109773762), mRNA	sp|O81345|C79B1_SINAL/5.5e-130/Cytochrome P450 79B1 OS=Sinapis alba GN=CYP79B1 PE=2 SV=1	zma:103644042/1.5e-154/GRMZM2G105185; tyrosine N-monooxygenase-like; K12153 phenylalanine N-monooxygenase [EC:1.14.13.124]	At4g39950/4.0e-127/[Q] KOG0156 Cytochrome P450 CYP2 subfamily	PS00086/-/Cytochrome P450 cysteine heme-iron ligand signature.	NA
CL16680.Contig15_All	3022	1344.79	621.07	-1.14923	4.19e-63	Down	5.01e-65	XP_020153690.1/0.0e+00/uncharacterized protein LOC109739017 [Aegilops tauschii subsp. tauschii]	XM_020298101.1/0.0/PREDICTED: Aegilops tauschii subsp. tauschii uncharacterized LOC109739017 (LOC109739017), mRNA	sp|Q9SN46|LRX5_ARATH/4.6e-18/Leucine-rich repeat extensin-like protein 5 OS=Arabidopsis thaliana GN=LRX5 PE=2 SV=2	egu:105047412/4.6e-119/uncharacterized LOC105047412; K10581 ubiquitin-conjugating enzyme E2 O [EC:2.3.2.24]	Hs4505285/3.7e-22/[WV] KOG1216 von Willebrand factor and related coagulation proteins	PF11145/2.2E-248/Protein of unknown function (DUF2921)	cellular_component:GO:0016021//integral component of membrane;
CL20721.Contig3_All	2277	1204.09	526.25	-1.2288	7.71e-63	Down	9.23e-65	EMS49100.1/0.0e+00/70 kDa peptidyl-prolyl isomerase [Triticum urartu]	XM_020292389.1/0.0/PREDICTED: Aegilops tauschii subsp. tauschii peptidyl-prolyl cis-trans isomerase FKBP62-like (LOC109733197), mRNA	sp|Q43207|FKB70_WHEAT/2.3e-232/70 kDa peptidyl-prolyl isomerase OS=Triticum aestivum GN=FKBP70 PE=1 SV=1	osa:4329388/3.0e-288/P0579G08.8; 70 kDa peptidyl-prolyl isomerase; K01802 peptidylprolyl isomerase [EC:5.2.1.8]	At3g25230/1.5e-230/[O] KOG0543 FKBP-type peptidyl-prolyl cis-trans isomerase	SM00028/4.8E-4/Tetratricopeptide repeats	biological_process:GO:0061077//chaperone-mediated protein folding;cellular_component:GO:0016021//integral component of membrane;GO:0005737//cytoplasm;molecular_function:GO:0003755//peptidyl-prolyl cis-trans isomerase activity;GO:0005528//FK506 binding;
CL7602.Contig5_All	920	599.04	1364.34	1.1528	8.2e-63	Up	9.83e-65	XP_020181411.1/5.5e-75/18.8 kDa class V heat shock protein [Aegilops tauschii subsp. tauschii] >EMT19289.1 hypothetical protein F775_07048 [Aegilops tauschii]	XM_020325822.1/0.0/PREDICTED: Aegilops tauschii subsp. tauschii 18.8 kDa class V heat shock protein (LOC109767066), mRNA	sp|Q7EZ57|HS188_ORYSJ/7.8e-54/18.8 kDa class V heat shock protein OS=Oryza sativa subsp. japonica GN=HSP18.8 PE=2 SV=1	bdi:100834448/2.4e-63/18.8 kDa class V heat shock protein; K13993 HSP20 family protein	At4g21870/6.3e-18/[O] KOG0710 Molecular chaperone (small heat-shock protein Hsp26/Hsp42)	NA	biological_process:GO:0009408//response to heat;cellular_component:GO:0005737//cytoplasm;
CL5562.Contig1_All	666	116.7	542.55	2.18227	1.19e-62	Up	1.43e-64	EMT26424.1/2.9e-41/hypothetical protein F775_30226 [Aegilops tauschii]	AK330333.1/0.0/Triticum aestivum cDNA, clone: SET4_D08, cultivar: Chinese Spring	NA	osa:4325073/2.0e-38/protein BOLA2; K05527 BolA protein	At5g09830/2.9e-25/[T] KOG3348 BolA (bacterial stress-induced morphogen)-related protein	NA	biological_process:GO:0006979//response to oxidative stress;GO:0010039//response to iron ion;cellular_component:GO:0005634//nucleus;GO:0005829//cytosol;
CL10979.Contig7_All	1012	811.49	276.03	-1.59043	1.37e-62	Down	1.65e-64	XP_020185254.1/6.8e-103/probable isoaspartyl peptidase/L-asparaginase 2 [Aegilops tauschii subsp. tauschii]	AK368524.1/0.0/Hordeum vulgare subsp. vulgare mRNA for predicted protein, complete cds, clone: NIASHv2075D20	sp|Q8GXG1|ASPGB_ARATH/4.5e-79/Probable isoaspartyl peptidase/L-asparaginase 2 OS=Arabidopsis thaliana GN=At3g16150 PE=2 SV=2	sita:101778330/1.8e-99/probable isoaspartyl peptidase/L-asparaginase 2; K13051 beta-aspartyl-peptidase (threonine type) [EC:3.4.19.5]	At3g16150/5.4e-55/[E] KOG1592 Asparaginase	PTHR10188/8.3E-133/--	NA
CL22989.Contig10_All	1835	170.53	649.78	1.89525	1.63e-62	Up	1.97e-64	XP_020174011.1/2.8e-203/serine/threonine-protein kinase SAPK7 [Aegilops tauschii subsp. tauschii]	AK250358.1/0.0/Hordeum vulgare subsp. vulgare cDNA clone: FLbaf78p13, mRNA sequence	sp|Q7XQP4|SAPK7_ORYSJ/1.7e-193/Serine/threonine-protein kinase SAPK7 OS=Oryza sativa subsp. japonica GN=SAPK7 PE=2 SV=2	ats:F775_05489/6.3e-204/Serine/threonine-protein kinase SAPK7; K14498 serine/threonine-protein kinase SRK2 [EC:2.7.11.1]	At1g10940/1.2e-164/[T] KOG0583 Serine/threonine protein kinase	PS00107/-/Protein kinases ATP-binding region signature.	biological_process:GO:0006468//protein phosphorylation;GO:0035556//intracellular signal transduction;GO:0042742//defense response to bacterium;cellular_component:GO:0005634//nucleus;GO:0005737//cytoplasm;molecular_function:GO:0004674//protein serine/threonine kinase activity;GO:0005524//ATP binding;
CL1358.Contig2_All	1917	455.11	1138.76	1.2885	1.73e-62	Up	2.08e-64	EMS68249.1/1.5e-199/4-hydroxyphenylacetaldehyde oxime monooxygenase [Triticum urartu]	XM_020346140.1/0.0/PREDICTED: Aegilops tauschii subsp. tauschii 4-hydroxyphenylacetaldehyde oxime monooxygenase-like (LOC109787604), mRNA	sp|O48958|C71E1_SORBI/7.4e-139/4-hydroxyphenylacetaldehyde oxime monooxygenase OS=Sorghum bicolor GN=CYP71E1 PE=2 SV=1	sita:101785891/4.7e-149/4-hydroxyphenylacetaldehyde oxime monooxygenase-like; K13029 4-hydroxyphenylacetaldehyde oxime monooxygenase [EC:1.14.14.37]	At3g26330/5.9e-111/[Q] KOG0156 Cytochrome P450 CYP2 subfamily	PTHR24298/1.6E-115/--	NA
CL5908.Contig2_All	2079	350.1	39.33	-3.18874	2.21e-62	Down	2.67e-64	XP_020191197.1/3.9e-222/probable serine incorporator isoform X2 [Aegilops tauschii subsp. tauschii]	XM_020335608.1/0.0/PREDICTED: Aegilops tauschii subsp. tauschii probable serine incorporator (LOC109776947), transcript variant X2, mRNA	NA	ath:AT2G29210/6.4e-11/splicing factor PWI domain-containing protein; K13171 serine/arginine repetitive matrix protein 1	At1g16180/7.3e-46/[S] KOG2592 Tumor differentially expressed (TDE) protein	PF03348/1.5E-64/Serine incorporator (Serinc)	cellular_component:GO:0016021//integral component of membrane;
CL23761.Contig1_All	3077	622.24	168.51	-1.91931	2.29e-62	Down	2.77e-64	XP_014758035.1/2.5e-156/PREDICTED: probable LRR receptor-like serine/threonine-protein kinase At3g47570 [Brachypodium distachyon] >KQJ92166.1 hypothetical protein BRADI_4g42020 [Brachypodium distachyon]	AK355296.1/0.0/Hordeum vulgare subsp. vulgare mRNA for predicted protein, partial cds, clone: NIASHv1018K20	sp|C0LGT6|EFR_ARATH/8.0e-87/LRR receptor-like serine/threonine-protein kinase EFR OS=Arabidopsis thaliana GN=EFR PE=1 SV=1	mdm:103448436/6.2e-95/LRR receptor-like serine/threonine-protein kinase EFR; K13428 LRR receptor-like serine/threonine-protein kinase EFR [EC:2.7.11.1]	At3g47110/8.7e-88/[T] LSE0002 A Receptor protein kinase containing LRR repeats	SM00369/120.0/Leucine-rich repeats, typical (most populated) subfamily	cellular_component:GO:0016021//integral component of membrane;molecular_function:GO:0004674//protein serine/threonine kinase activity;GO:0005524//ATP binding;GO:0004672//protein kinase activity;
Unigene19712_All	2143	287.85	1.37	-7.74967	2.35e-62	Down	2.84e-64	XP_014758035.1/1.2e-162/PREDICTED: probable LRR receptor-like serine/threonine-protein kinase At3g47570 [Brachypodium distachyon] >KQJ92166.1 hypothetical protein BRADI_4g42020 [Brachypodium distachyon]	HG670306.1/0.0/Triticum aestivum chromosome 3B, genomic scaffold, cultivar Chinese Spring	sp|C0LGT6|EFR_ARATH/3.4e-76/LRR receptor-like serine/threonine-protein kinase EFR OS=Arabidopsis thaliana GN=EFR PE=1 SV=1	ath:AT5G20480/6.5e-75/EFR; EF-TU receptor; K13428 LRR receptor-like serine/threonine-protein kinase EFR [EC:2.7.11.1]	At5g20480/9.1e-76/[T] LSE0002 A Receptor protein kinase containing LRR repeats	PF08263/3.1E-12/Leucine rich repeat N-terminal domain	cellular_component:GO:0016021//integral component of membrane;molecular_function:GO:0005524//ATP binding;GO:0004672//protein kinase activity;
Unigene27111_All	1920	809.08	1671.85	1.01241	2.5e-62	Up	3.02e-64	XP_020197181.1/6.8e-261/amino acid permease 3-like [Aegilops tauschii subsp. tauschii]	XM_020341592.1/0.0/PREDICTED: Aegilops tauschii subsp. tauschii amino acid permease 3-like (LOC109782961), mRNA	sp|Q39134|AAP3_ARATH/1.5e-192/Amino acid permease 3 OS=Arabidopsis thaliana GN=AAP3 PE=1 SV=2	adu:107457692/6.7e-140/probable amino acid permease 7; K14209 solute carrier family 36 (proton-coupled amino acid transporter)	At1g77380/4.0e-192/[E] KOG1303 Amino acid transporters	PTHR22950/0.0/--	biological_process:GO:0003333//amino acid transmembrane transport;cellular_component:GO:0016021//integral component of membrane;GO:0005886//plasma membrane;molecular_function:GO:0015171//amino acid transmembrane transporter activity;
CL17288.Contig3_All	2716	1624	824	-1.01351	3.96e-62	Down	4.8e-64	BAJ85215.1/0.0e+00/predicted protein [Hordeum vulgare subsp. vulgare] >BAJ91944.1 predicted protein [Hordeum vulgare subsp. vulgare]	XM_003558550.3/0.0/PREDICTED: Brachypodium distachyon low affinity sulfate transporter 3-like (LOC100839137), mRNA	sp|P53393|SUT3_STYHA/5.4e-228/Low affinity sulfate transporter 3 OS=Stylosanthes hamata GN=ST3 PE=2 SV=1	sita:101765017/0.0e+00/low affinity sulfate transporter 3-like; K17469 sulfate transporter 2, low-affinity	At5g10180/5.0e-212/[P] KOG0236 Sulfate/bicarbonate/oxalate exchanger SAT-1 and related transporters (SLC26 family)	PS50801/18.391/STAS domain profile.	cellular_component:GO:0005887//integral component of plasma membrane;GO:0016021//integral component of membrane;molecular_function:GO:0015116//sulfate transmembrane transporter activity;GO:0008271//secondary active sulfate transmembrane transporter activity;
Unigene12270_All	5009	1636.42	833.58	-1.00783	5.01e-62	Down	6.08e-64	AAB18645.1/3.5e-83/unknown [Hordeum vulgare]	DQ680854.1/0.0/Avena strigosa cytochrome P450 CYP51H11 (Cyp51H11) gene, complete cds	sp|P10978|POLX_TOBAC/1.7e-17/Retrovirus-related Pol polyprotein from transposon TNT 1-94 OS=Nicotiana tabacum PE=2 SV=1	ats:F775_18376/5.7e-21/Secologanin synthase; K15639 PHYB activation tagged suppressor 1 [EC:1.14.-.-]	At3g31340/4.3e-28/[R] KOG0017 FOG: Transposon-encoded proteins with TYA, reverse transcriptase, integrase domains in various combinations	NA	NA
CL1660.Contig8_All	677	615.98	166.11	-1.92542	5.29e-62	Down	6.43e-64	KQK06305.1/1.5e-26/hypothetical protein BRADI_2g25613 [Brachypodium distachyon]	AK377034.1/0.0/Hordeum vulgare subsp. vulgare mRNA for predicted protein, complete cds, clone: NIASHv3146D15	NA	NA	NA	NA	NA
CL23922.Contig17_All	2354	363.62	986.71	1.40552	7.19e-62	Up	8.76e-64	XP_003580872.1/7.6e-214/PREDICTED: tubby-like F-box protein 7 [Brachypodium distachyon] >KQJ85450.1 hypothetical protein BRADI_5g27110 [Brachypodium distachyon]	XM_003580824.2/0.0/PREDICTED: Brachypodium distachyon tubby-like F-box protein 7 (LOC100838863), mRNA	sp|Q7XSV4|TLP7_ORYSJ/1.0e-198/Tubby-like F-box protein 7 OS=Oryza sativa subsp. japonica GN=TULP7 PE=2 SV=1	bna:106363425/7.2e-67/tubby-like F-box protein 1; K19600 tubby-related protein 1	At1g76900/1.3e-144/[R] KOG2502 Tub family proteins	PS01200/-/Tub family signature 1.	molecular_function:GO:0035091//phosphatidylinositol binding;
CL24443.Contig5_All	848	208.49	717.47	1.74826	8.27e-62	Up	1.01e-63	XP_020187371.1/4.4e-79/pseudo histidine-containing phosphotransfer protein 5 [Aegilops tauschii subsp. tauschii]	XM_003565977.3/0.0/PREDICTED: Brachypodium distachyon pseudo histidine-containing phosphotransfer protein 5 (LOC100825195), mRNA	sp|Q9LU15|AHP4_ARATH/7.2e-38/Histidine-containing phosphotransfer protein 4 OS=Arabidopsis thaliana GN=AHP4 PE=1 SV=2	bdi:100825195/4.7e-77/pseudo histidine-containing phosphotransfer protein 5; K14490 histidine-containing phosphotransfer peotein	At3g16360/2.0e-42/[T] KOG4747 Two-component phosphorelay intermediate involved in MAP kinase cascade regulation	PF01627/1.0E-4/Hpt domain	biological_process:GO:0016310//phosphorylation;GO:0009736//cytokinin-activated signaling pathway;GO:0000160//phosphorelay signal transduction system;cellular_component:GO:0005634//nucleus;GO:0005622//intracellular;GO:0005737//cytoplasm;molecular_function:GO:0043424//protein histidine kinase binding;GO:0004871//signal transducer activity;GO:0009927//histidine phosphotransfer kinase activity;
CL25281.Contig1_All	1232	64.52	422.34	2.67591	8.36e-62	Up	1.02e-63	BAK07858.1/1.9e-62/predicted protein [Hordeum vulgare subsp. vulgare]	AK376663.1/0.0/Hordeum vulgare subsp. vulgare mRNA for predicted protein, complete cds, clone: NIASHv3130P10	sp|Q6Z4N3|TRL11_ORYSJ/1.8e-50/Thioredoxin-like 1-1, chloroplastic OS=Oryza sativa subsp. japonica GN=Os07g0684100 PE=2 SV=1	pda:108511768/5.5e-18/thioredoxin-like 2, chloroplastic; K03671 thioredoxin 1	At1g08570/1.2e-32/[O] KOG0907 Thioredoxin	PTHR10438:SF277/1.1E-62/--	biological_process:GO:0045454//cell redox homeostasis;cellular_component:GO:0005623//cell;
Unigene27183_All	1742	647.2	1425.8	1.10481	2.61e-61	Up	3.2e-63	XP_014758853.1/7.8e-139/PREDICTED: exocyst complex component EXO70B1 [Brachypodium distachyon] >KQJ90398.1 hypothetical protein BRADI_4g31270 [Brachypodium distachyon]	AK354449.1/0.0/Hordeum vulgare subsp. vulgare mRNA for predicted protein, complete cds, clone: NIASHv1007G20	sp|Q9FGH9|E70B1_ARATH/2.3e-38/Exocyst complex component EXO70B1 OS=Arabidopsis thaliana GN=EXO70B1 PE=1 SV=1	bdi:100830056/8.0e-140/exocyst complex component EXO70B1; K07195 exocyst complex component 7	At1g54090/3.8e-72/[U] KOG2344 Exocyst component protein and related proteins	PTHR12542:SF37/2.9E-169/--	biological_process:GO:0006887//exocytosis;cellular_component:GO:0000145//exocyst;
CL24936.Contig1_All	880	154.43	612.17	1.9523	2.81e-61	Up	3.45e-63	XP_015084387.1/6.1e-23/PREDICTED: glycine-rich cell wall structural protein 1.8-like [Solanum pennellii]	XM_020308283.1/0.0/PREDICTED: Aegilops tauschii subsp. tauschii glycine-rich cell wall structural protein 1.8-like (LOC109749321), mRNA	sp|P10496|GRP2_PHAVU/6.1e-24/Glycine-rich cell wall structural protein 1.8 OS=Phaseolus vulgaris PE=2 SV=1	osa:4324412/1.8e-15/transcription initiation factor TFIID subunit 15b; K13098 RNA-binding protein FUS	Hs19923466/1.2e-18/[A] KOG1869 Splicing coactivator SRm160/300, subunit SRm300	NA	cellular_component:GO:0016021//integral component of membrane;
CL9246.Contig1_All	1348	474.99	1160.16	1.25368	5.23e-61	Up	6.44e-63	P22220.1/1.9e-108/RecName: Full=Arginine decarboxylase; Short=ADC; Short=ARGDC >CAA40137.1 arginine decarboxylase [Avena sativa]	X56802.1/0.0/Oat spe1 mRNA for arginine decarboxylase (EC 4.1.1.19)	sp|P22220|SPE1_AVESA/1.0e-110/Arginine decarboxylase OS=Avena sativa GN=SPE1 PE=1 SV=1	dosa:Os04t0107600-01/4.5e-82/Os04g0107600; Arginine decarboxylase (EC 4.1.1.19).; K01583 arginine decarboxylase [EC:4.1.1.19]	NA	PR01180/1.3E-33/Arginine decarboxylase signature	biological_process:GO:0008295//spermidine biosynthetic process;GO:0009446//putrescine biosynthetic process;GO:0006527//arginine catabolic process;molecular_function:GO:0008792//arginine decarboxylase activity;
CL5206.Contig3_All	2461	9.08	268.79	4.85297	7.74e-61	Up	9.54e-63	BAJ87077.1/9.4e-106/predicted protein [Hordeum vulgare subsp. vulgare]	XM_020302184.1/0.0/PREDICTED: Aegilops tauschii subsp. tauschii methylsterol monooxygenase 1-2-like (LOC109743100), mRNA	sp|Q1EC69|SMO12_ARATH/1.1e-70/Methylsterol monooxygenase 1-2 OS=Arabidopsis thaliana GN=SMO1-2 PE=2 SV=1	bdi:100830254/4.6e-101/methylsterol monooxygenase 1-2; K14423 4,4-dimethyl-9beta,19-cyclopropylsterol-4alpha-methyl oxidase [EC:1.14.13.72]	At4g22750_1/2.5e-69/[I] KOG0873 C-4 sterol methyl oxidase	NA	biological_process:GO:0016126//sterol biosynthetic process;cellular_component:GO:0005789//endoplasmic reticulum membrane;molecular_function:GO:0000254//C-4 methylsterol oxidase activity;GO:0005506//iron ion binding;
CL14147.Contig5_All	2634	95.1	485.82	2.31823	2.1e-60	Up	2.61e-62	XP_015650594.1/1.0e-118/PREDICTED: pirin-like protein isoform X1 [Oryza sativa Japonica Group] >BAF23558.1 Os08g0364900 [Oryza sativa Japonica Group] >BAT05131.1 Os08g0364900 [Oryza sativa Japonica Group]	XM_020314636.1/0.0/PREDICTED: Aegilops tauschii subsp. tauschii pirin-like protein (LOC109755744), mRNA	sp|Q9SEE4|PIRL_SOLLC/2.6e-78/Pirin-like protein OS=Solanum lycopersicum PE=2 SV=1	bdi:100825215/7.4e-113/pirin-like protein; K06911 uncharacterized protein	At3g59220/3.5e-69/[T] TWOG0254 Pirin	PTHR13903:SF11/7.4E-174/--	NA
CL1469.Contig2_All	1035	1341.15	632.14	-1.11983	2.22e-60	Down	2.76e-62	EMS66382.1/4.5e-33/hypothetical protein TRIUR3_11085 [Triticum urartu]	XM_010242376.2/0.0/PREDICTED: Brachypodium distachyon uncharacterized LOC100821979 (LOC100821979), mRNA	NA	ath:AT2G29210/1.1e-06/splicing factor PWI domain-containing protein; K13171 serine/arginine repetitive matrix protein 1	Hs19923466/4.6e-09/[A] KOG1869 Splicing coactivator SRm160/300, subunit SRm300	NA	NA
CL1283.Contig6_All	1711	334.81	929.24	1.43803	2.57e-60	Up	3.2e-62	XP_020168354.1/5.6e-182/2-methyl-6-phytyl-1,4-hydroquinone methyltransferase 1, chloroplastic [Aegilops tauschii subsp. tauschii] >XP_020168355.1 2-methyl-6-phytyl-1,4-hydroquinone methyltransferase 1, chloroplastic [Aegilops tauschii subsp. tauschii] >EMT04986.1 37 kDa inner envelope membrane protein, chloroplastic [Aegilops tauschii]	XM_020312765.1/0.0/PREDICTED: Aegilops tauschii subsp. tauschii 2-methyl-6-phytyl-1,4-hydroquinone methyltransferase 1, chloroplastic (LOC109753840), transcript variant X1, mRNA	sp|Q6ZLD3|BQMT1_ORYSJ/1.7e-171/2-methyl-6-phytyl-1,4-hydroquinone methyltransferase 1, chloroplastic OS=Oryza sativa subsp. japonica GN=ARSM2 PE=2 SV=1	ats:F775_19190/5.7e-183/37 kDa inner envelope membrane protein, chloroplastic; K12502 MPBQ/MSBQ methyltransferase [EC:2.1.1.295]	At3g63410/6.2e-136/[H] KOG1540 Ubiquinone biosynthesis methyltransferase COQ5	PTHR10108:SF904/4.9E-183/--	biological_process:GO:0010189//vitamin E biosynthetic process;GO:0032259//methylation;cellular_component:GO:0016021//integral component of membrane;GO:0005737//cytoplasm;GO:0009706//chloroplast inner membrane;molecular_function:GO:0008757//S-adenosylmethionine-dependent methyltransferase activity;GO:0102550//2-methyl-6-geranylgeranyl-1,4-benzoquinol methyltransferase activity;
Unigene19528_All	1707	664.12	197.66	-1.7831	3.08e-60	Down	3.83e-62	BAJ85352.1/1.6e-176/predicted protein [Hordeum vulgare subsp. vulgare]	XM_020307538.1/0.0/PREDICTED: Aegilops tauschii subsp. tauschii heat stress transcription factor B-2c-like (LOC109748511), mRNA	sp|Q652B0|HFB2C_ORYSJ/2.0e-148/Heat stress transcription factor B-2c OS=Oryza sativa subsp. japonica GN=HSFB2C PE=2 SV=1	bdi:100843820/2.6e-175/heat stress transcription factor B-2c; K09419 heat shock transcription factor, other eukaryote	At4g11660/1.7e-77/[K] KOG0627 Heat shock transcription factor	PTHR10015:SF194/5.3E-137/--	cellular_component:GO:0005634//nucleus;GO:0016021//integral component of membrane;molecular_function:GO:0043565//sequence-specific DNA binding;GO:0003700//DNA binding transcription factor activity;
CL14889.Contig11_All	1410	15.11	283.31	4.19413	3.48e-60	Up	4.34e-62	XP_020183666.1/2.0e-76/uncharacterized protein LOC109769325 [Aegilops tauschii subsp. tauschii]	KJ726868.1/0.0/Zea mays clone pUT3409 bHLH transcription factor (bHLH76) mRNA, partial cds	NA	dosa:Os03t0607600-00/1.9e-06/Os03g0607600; Similar to Cyclin-A3-1.; K06627 cyclin A	At4g20970/1.2e-15/[KT] LSE0107 A bHLH transcription factor	PTHR13935/1.8E-75/--	NA
CL9449.Contig5_All	1457	672.06	1453.44	1.07813	4.46e-60	Up	5.59e-62	XP_020183874.1/7.7e-148/ricin B-like lectin R40G3 [Aegilops tauschii subsp. tauschii]	AK372454.1/0.0/Hordeum vulgare subsp. vulgare mRNA for predicted protein, complete cds, clone: NIASHv3002F09	sp|Q9FLQ7|FH20_ARATH/9.9e-11/Formin-like protein 20 OS=Arabidopsis thaliana GN=FH20 PE=2 SV=3	bvg:104905321/1.7e-10/nuclear pore complex protein NUP62; K14306 nuclear pore complex protein Nup62	Hs4505285/4.6e-23/[WV] KOG1216 von Willebrand factor and related coagulation proteins	PTHR31257/1.5E-141/--	NA
CL22032.Contig1_All	867	389.82	1017.96	1.35012	4.76e-60	Up	5.97e-62	OEL27396.1/9.6e-106/Protein synthesis inhibitor II [Dichanthelium oligosanthes]	FP091833.1/0.0/Phyllostachys edulis cDNA clone: bphylf023j20, full insert sequence	sp|P04399|RIP2_HORVU/4.7e-93/Protein synthesis inhibitor II OS=Hordeum vulgare GN=RIP30A PE=1 SV=1	sita:101752949/8.5e-66/protein synthesis inhibitor II-like; K10523 speckle-type POZ protein	Hs19923466/8.9e-06/[A] KOG1869 Splicing coactivator SRm160/300, subunit SRm300	PTHR33453/1.8E-95/--	biological_process:GO:0017148//negative regulation of translation;GO:0006952//defense response;molecular_function:GO:0030598//rRNA N-glycosylase activity;GO:0090729//toxin activity;
CL4723.Contig1_All	3025	715.34	1511.77	1.04486	2.25e-59	Up	2.84e-61	XP_003557137.1/0.0e+00/PREDICTED: arginine decarboxylase 1 [Brachypodium distachyon] >KQK19731.1 hypothetical protein BRADI_1g50067 [Brachypodium distachyon]	XM_020332870.1/0.0/PREDICTED: Aegilops tauschii subsp. tauschii arginine decarboxylase 1 (LOC109774157), mRNA	sp|Q9SNN0|SPE1_ORYSJ/0.0e+00/Arginine decarboxylase 1 OS=Oryza sativa subsp. japonica GN=ADC1 PE=1 SV=1	bdi:100831880/0.0e+00/arginine decarboxylase 1; K01583 arginine decarboxylase [EC:4.1.1.19]	Hs4505285/2.4e-21/[WV] KOG1216 von Willebrand factor and related coagulation proteins	PF00278/7.5E-21/Pyridoxal-dependent decarboxylase, C-terminal sheet domain	biological_process:GO:0008295//spermidine biosynthetic process;GO:0009409//response to cold;GO:0009446//putrescine biosynthetic process;GO:0006527//arginine catabolic process;molecular_function:GO:0008792//arginine decarboxylase activity;
CL11349.Contig7_All	1796	3	257.65	6.38963	2.32e-59	Up	2.93e-61	XP_003580392.1/7.7e-166/PREDICTED: protein REVEILLE 7-like [Brachypodium distachyon] >KQJ84208.1 hypothetical protein BRADI_5g19380 [Brachypodium distachyon]	XM_003580344.3/0.0/PREDICTED: Brachypodium distachyon protein REVEILLE 7-like (LOC100842816), mRNA	sp|F4KGY6|RVE1_ARATH/1.7e-41/Protein REVEILLE 1 OS=Arabidopsis thaliana GN=RVE1 PE=2 SV=1	vra:106778180/8.8e-33/protein LHY-like; K12133 MYB-related transcription factor LHY	At5g17300/7.9e-41/[O] KOG0724 Zuotin and related molecular chaperones (DnaJ superfamily), contains DNA-binding domains	SM00717/1.6E-12/SANT SWI3, ADA2, N-CoR and TFIIIB'' DNA-binding domains	biological_process:GO:0006355//regulation of transcription, DNA-templated;GO:0006351//transcription, DNA-templated;cellular_component:GO:0005634//nucleus;molecular_function:GO:0003677//DNA binding;
CL9082.Contig9_All	1959	714.01	229.82	-1.67012	4.31e-59	Down	5.47e-61	XP_020182872.1/1.2e-257/beta-glucosidase 16-like [Aegilops tauschii subsp. tauschii]	XM_020327283.1/0.0/PREDICTED: Aegilops tauschii subsp. tauschii beta-glucosidase 16-like (LOC109768548), mRNA	sp|Q7XSK2|BGL16_ORYSJ/1.2e-229/Beta-glucosidase 16 OS=Oryza sativa subsp. japonica GN=BGLU16 PE=3 SV=2	bdi:100838545/2.4e-254/beta-glucosidase 16-like; K05350 beta-glucosidase [EC:3.2.1.21]	At1g61820/1.8e-147/[G] KOG0626 Beta-glucosidase, lactase phlorizinhydrolase, and related proteins	PTHR10353/0.0/--	biological_process:GO:1901657//glycosyl compound metabolic process;GO:0005975//carbohydrate metabolic process;molecular_function:GO:0008422//beta-glucosidase activity;
Unigene20704_All	951	2	264	7.00972	4.77e-59	Up	6.06e-61	BAJ88829.1/1.9e-147/predicted protein [Hordeum vulgare subsp. vulgare]	XM_020345708.1/0.0/PREDICTED: Aegilops tauschii subsp. tauschii cytochrome P450 94C1-like (LOC109787152), mRNA	sp|Q9ZUX1|C94C1_ARATH/4.5e-73/Cytochrome P450 94C1 OS=Arabidopsis thaliana GN=CYP94C1 PE=2 SV=1	ath:AT2G27690/8.7e-72/CYP94C1; cytochrome P450, family 94, subfamily C, polypeptide 1; K20624 12-hydroxyjasmonoyl-L-isoleucine oxidase / fatty acid hydroxylase [EC:1.14.-.-]	At2g27690/1.2e-72/[QI] KOG0157 Cytochrome P450 CYP4/CYP19/CYP26 subfamilies	PF00067/4.2E-37/Cytochrome P450	molecular_function:GO:0016705//oxidoreductase activity, acting on paired donors, with incorporation or reduction of molecular oxygen;GO:0020037//heme binding;GO:0005506//iron ion binding;
CL24933.Contig1_All	1544	348	45	-2.98577	2.4e-58	Down	3.07e-60	XP_020174453.1/5.4e-168/aldo-keto reductase family 4 member C9-like [Aegilops tauschii subsp. tauschii]	XM_020318864.1/0.0/PREDICTED: Aegilops tauschii subsp. tauschii aldo-keto reductase family 4 member C9-like (LOC109760025), mRNA	sp|Q0PGJ6|AKRC9_ARATH/4.4e-126/Aldo-keto reductase family 4 member C9 OS=Arabidopsis thaliana GN=AKR4C9 PE=1 SV=1	obr:102710982/1.5e-129/aldo-keto reductase family 4 member C10-like; K00011 aldehyde reductase [EC:1.1.1.21]	At2g37790/2.5e-120/[R] KOG1577 Aldo/keto reductase family proteins	PS00798/-/Aldo/keto reductase family signature 1.	molecular_function:GO:0016491//oxidoreductase activity;
CL11058.Contig3_All	3522	1362.01	657.55	-1.08524	2.7e-58	Down	3.47e-60	XP_020163175.1/4.4e-250/lysosomal Pro-X carboxypeptidase-like [Aegilops tauschii subsp. tauschii]	XM_003563270.3/0.0/PREDICTED: Brachypodium distachyon lysosomal Pro-X carboxypeptidase (LOC100836531), mRNA	sp|Q1PF50|EDA2_ARATH/1.8e-18/Probable serine protease EDA2 OS=Arabidopsis thaliana GN=EDA2 PE=2 SV=2	bdi:100836531/1.7e-242/lysosomal Pro-X carboxypeptidase; K01285 lysosomal Pro-X carboxypeptidase [EC:3.4.16.2]	At2g24280/1.5e-160/[OR] KOG2183 Prolylcarboxypeptidase (angiotensinase C)	PTHR11010:SF31/0.0/--	NA
CL7910.Contig12_All	1870	724.36	1511.89	1.0269	1.01e-57	Up	1.31e-59	XP_020160534.1/1.8e-186/F-box/kelch-repeat protein At1g80440-like [Aegilops tauschii subsp. tauschii]	XM_020304945.1/0.0/PREDICTED: Aegilops tauschii subsp. tauschii F-box/kelch-repeat protein At1g80440-like (LOC109745835), mRNA	sp|Q9M8L2|FBK30_ARATH/4.4e-64/F-box/kelch-repeat protein At1g80440 OS=Arabidopsis thaliana GN=At1g80440 PE=2 SV=1	sita:101767855/8.1e-13/serine/arginine repetitive matrix protein 1; K13171 serine/arginine repetitive matrix protein 1	At1g80440/1.2e-63/[R] KOG1072 FOG: Kelch repeat	SM00612/9.9/--	NA
CL6639.Contig6_All	1911	1167.65	526.04	-1.18504	1.44e-57	Down	1.87e-59	EMS45429.1/2.6e-228/Tyrosine N-monooxygenase [Triticum urartu]	XM_020327454.1/0.0/PREDICTED: Aegilops tauschii subsp. tauschii tyrosine N-monooxygenase-like (LOC109768717), mRNA	sp|Q43135|C79A1_SORBI/1.4e-161/Tyrosine N-monooxygenase OS=Sorghum bicolor GN=CYP79A1 PE=1 SV=3	zma:103626086/2.1e-173/GRMZM2G011156; tyrosine N-monooxygenase-like; K12153 phenylalanine N-monooxygenase [EC:1.14.13.124]	At2g22330/4.6e-140/[Q] KOG0156 Cytochrome P450 CYP2 subfamily	PTHR24298/0.0/--	NA
CL9533.Contig1_All	1666	229	730	1.63787	2.28e-57	Up	2.95e-59	XP_020171835.1/6.3e-154/protein EXORDIUM-like [Aegilops tauschii subsp. tauschii]	XM_020316246.1/0.0/PREDICTED: Aegilops tauschii subsp. tauschii protein EXORDIUM-like (LOC109757421), mRNA	NA	mdm:103418195/4.7e-12/protein SEH1-like; K14299 nucleoporin SEH1	Hs19923466/1.4e-12/[A] KOG1869 Splicing coactivator SRm160/300, subunit SRm300	NA	NA
Unigene31342_All	3762	434.9	85.55	-2.38052	3.57e-57	Down	4.64e-59	XP_020155715.1/0.0e+00/probable LRR receptor-like serine/threonine-protein kinase At3g47570 [Aegilops tauschii subsp. tauschii]	XM_020300126.1/0.0/PREDICTED: Aegilops tauschii subsp. tauschii probable LRR receptor-like serine/threonine-protein kinase At3g47570 (LOC109741049), mRNA	sp|C0LGP4|Y3475_ARATH/5.9e-140/Probable LRR receptor-like serine/threonine-protein kinase At3g47570 OS=Arabidopsis thaliana GN=At3g47570 PE=2 SV=1	sita:101776319/1.6e-193/probable LRR receptor-like serine/threonine-protein kinase At3g47570; K04733 interleukin-1 receptor-associated kinase 4 [EC:2.7.11.1]	At3g47580/2.8e-136/[T] LSE0002 A Receptor protein kinase containing LRR repeats	PS51450/6.203/Leucine-rich repeat profile.	NA
Unigene15478_All	1230	330.64	0	-9.72572	6.72e-57	Down	8.76e-59	EMS46019.1/6.2e-74/hypothetical protein TRIUR3_07308 [Triticum urartu]	XM_020345873.1/0.0/PREDICTED: Aegilops tauschii subsp. tauschii uncharacterized LOC109787309 (LOC109787309), transcript variant X3, mRNA	NA	NA	NA	PF11267/4.1E-33/Domain of unknown function (DUF3067)	NA
CL1151.Contig5_All	904	378.18	977.34	1.33511	1.1e-56	Up	1.44e-58	XP_020180557.1/1.6e-47/RING-H2 finger protein ATL48-like [Aegilops tauschii subsp. tauschii] >EMT04673.1 hypothetical protein F775_10117 [Aegilops tauschii]	XM_020324968.1/0.0/PREDICTED: Aegilops tauschii subsp. tauschii RING-H2 finger protein ATL48-like (LOC109766195), mRNA	sp|Q7X843|ATL48_ARATH/7.0e-23/RING-H2 finger protein ATL48 OS=Arabidopsis thaliana GN=ATL48 PE=1 SV=2	vcn:VOLCADRAFT_88194/4.6e-06/hypothetical protein; K05747 Wiskott-Aldrich syndrome protein	At3g48030_1/1.9e-22/[R] KOG4431 Uncharacterized protein, induced by hypoxia	PTHR12297/2.7E-29/--	cellular_component:GO:0016021//integral component of membrane;
CL23876.Contig4_All	1237	487.05	1149	1.20356	1.11e-56	Up	1.45e-58	BAJ87754.1/9.5e-107/predicted protein [Hordeum vulgare subsp. vulgare] >BAJ99872.1 predicted protein [Hordeum vulgare subsp. vulgare]	XM_020307106.1/0.0/PREDICTED: Aegilops tauschii subsp. tauschii uncharacterized LOC109748049 (LOC109748049), mRNA	NA	NA	NA	PF13301/9.1E-15/Protein of unknown function (DUF4079)	cellular_component:GO:0016021//integral component of membrane;GO:0005886//plasma membrane;
CL11583.Contig9_All	1244	308.31	862.3	1.44913	1.23e-56	Up	1.6e-58	XP_020195900.1/8.4e-103/nuclear transcription factor Y subunit B-3-like [Aegilops tauschii subsp. tauschii] >EMT00567.1 Nuclear transcription factor Y subunit B-3 [Aegilops tauschii]	XM_020340311.1/0.0/PREDICTED: Aegilops tauschii subsp. tauschii nuclear transcription factor Y subunit B-3-like (LOC109781713), mRNA	sp|O23310|NFYB3_ARATH/2.3e-48/Nuclear transcription factor Y subunit B-3 OS=Arabidopsis thaliana GN=NFYB3 PE=2 SV=1	ats:F775_04529/8.6e-104/Nuclear transcription factor Y subunit B-3; K08065 nuclear transcription Y subunit beta	At4g14540/6.1e-48/[K] KOG0869 CCAAT-binding factor, subunit A (HAP3)	PTHR11064/1.6E-91/--	biological_process:GO:0006355//regulation of transcription, DNA-templated;cellular_component:GO:0005634//nucleus;molecular_function:GO:0043565//sequence-specific DNA binding;GO:0046982//protein heterodimerization activity;
CL124.Contig26_All	3688	1311.87	631.27	-1.08997	1.49e-56	Down	1.95e-58	XP_020193101.1/2.5e-288/wall-associated receptor kinase 2-like isoform X1 [Aegilops tauschii subsp. tauschii]	XM_020337513.1/0.0/PREDICTED: Aegilops tauschii subsp. tauschii wall-associated receptor kinase 2-like (LOC109778932), transcript variant X2, mRNA	sp|Q9LMN7|WAK5_ARATH/5.8e-108/Wall-associated receptor kinase 5 OS=Arabidopsis thaliana GN=WAK5 PE=2 SV=1	ats:F775_20029/1.0e-197/Wall-associated receptor kinase-like protein 9; K04733 interleukin-1 receptor-associated kinase 4 [EC:2.7.11.1]	At1g21230/1.5e-107/[T] LSE0034 A Protein kinase, contains EGF domain	SM00220/2.2E-31/Serine/Threonine protein kinases, catalytic domain	NA
Unigene32462_All	2019	306.18	858.19	1.45224	1.5e-56	Up	1.97e-58	BAJ90648.1/3.2e-245/predicted protein [Hordeum vulgare subsp. vulgare] >BAJ86893.1 predicted protein [Hordeum vulgare subsp. vulgare] >BAJ91717.1 predicted protein [Hordeum vulgare subsp. vulgare]	AK360508.1/0.0/Hordeum vulgare subsp. vulgare mRNA for predicted protein, complete cds, clone: NIASHv1119I14	sp|A6YIH8|C7D55_HYOMU/5.6e-129/Premnaspirodiene oxygenase OS=Hyoscyamus muticus GN=CYP71D55 PE=1 SV=1	ats:F775_25325/8.2e-221/Cytochrome P450 71D7; K00512 steroid 17alpha-monooxygenase / 17alpha-hydroxyprogesterone deacetylase [EC:1.14.14.19 1.14.14.32]	At5g24960/2.2e-95/[Q] KOG0156 Cytochrome P450 CYP2 subfamily	PF00067/6.0E-100/Cytochrome P450	NA
CL13015.Contig4_All	2608	158	594	1.87586	2.17e-56	Up	2.85e-58	XP_020155854.1/0.0e+00/probable beta-D-xylosidase 7 isoform X1 [Aegilops tauschii subsp. tauschii]	XM_020300265.1/0.0/PREDICTED: Aegilops tauschii subsp. tauschii probable beta-D-xylosidase 7 (LOC109741195), transcript variant X1, mRNA	sp|Q9SGZ5|BXL7_ARATH/1.3e-268/Probable beta-D-xylosidase 7 OS=Arabidopsis thaliana GN=BXL7 PE=2 SV=2	gra:105780678/2.2e-218/probable beta-D-xylosidase 5; K15920 beta-D-xylosidase 4 [EC:3.2.1.37]	At1g78060/3.6e-268/[GR] TWOG0186 Predicted beta-D-xylosidase	PF01915/9.2E-50/Glycosyl hydrolase family 3 C-terminal domain	biological_process:GO:0005975//carbohydrate metabolic process;molecular_function:GO:0004553//hydrolase activity, hydrolyzing O-glycosyl compounds;
CL5851.Contig6_All	2138	631.22	1364.44	1.07742	2.36e-56	Up	3.1e-58	XP_020150254.1/4.5e-245/cytochrome P450 709B1-like [Aegilops tauschii subsp. tauschii]	XM_020294665.1/0.0/PREDICTED: Aegilops tauschii subsp. tauschii cytochrome P450 709B1-like (LOC109735453), mRNA	sp|B9X287|C7346_ORYSJ/1.1e-114/Cytochrome P450 734A6 OS=Oryza sativa subsp. japonica GN=CYP734A6 PE=2 SV=1	sita:101757340/8.4e-208/cytochrome P450 734A6-like; K20660 cytochrome P450 family 709	At2g46950/1.5e-134/[QI] KOG0157 Cytochrome P450 CYP4/CYP19/CYP26 subfamilies	PR00385/1.3E-11/P450 superfamily signature	NA
CL24221.Contig18_All	4239	1233.5	578.16	-1.12789	3.37e-56	Down	4.45e-58	XP_015690246.1/1.0e-264/PREDICTED: probable mediator of RNA polymerase II transcription subunit 37c [Oryza brachyantha]	AC210476.2/0.0/Oryza glaberrima clone OG_BBa0060N11, complete sequence	sp|Q9LHA8|MD37C_ARATH/8.9e-262/Probable mediator of RNA polymerase II transcription subunit 37c OS=Arabidopsis thaliana GN=MED37C PE=1 SV=1	gra:105772647/1.3e-260/probable mediator of RNA polymerase II transcription subunit 37c; K03283 heat shock 70kDa protein 1/8	At5g02490/5.0e-251/[O] KOG0101 Molecular chaperones HSP70/HSC70, HSP70 superfamily	PR00301/1.7E-49/70kDa heat shock protein signature	molecular_function:GO:0005524//ATP binding;
CL1195.Contig14_All	1886	3.53	241.08	6.05902	5.04e-56	Up	6.68e-58	BAK02392.1/7.8e-76/predicted protein [Hordeum vulgare subsp. vulgare]	AK249655.1/0.0/Hordeum vulgare subsp. vulgare cDNA clone: FLbaf47k18, mRNA sequence	NA	mdm:103420478/5.1e-07/serine/arginine repetitive matrix protein 1; K13171 serine/arginine repetitive matrix protein 1	YNL283c/3.0e-06/[GO] KOG4157 beta-1,6-N-acetylglucosaminyltransferase, contains WSC domain	PTHR33646/1.3E-73/--	cellular_component:GO:0016021//integral component of membrane;
CL8775.Contig7_All	2070	160.23	595.65	1.85964	6.86e-56	Up	9.11e-58	AJW60773.1/1.1e-288/aldehyde dehydrogenase 7 [Lolium perenne]	KM370997.1/0.0/Lolium perenne aldehyde dehydrogenase 7 (ALDH7) mRNA, complete cds	sp|Q9ZPB7|AL7A1_MALDO/8.0e-248/Aldehyde dehydrogenase family 7 member A1 OS=Malus domestica PE=1 SV=3	ats:F775_29072/4.7e-288/Aldehyde dehydrogenase family 7 member A1; K14085 aldehyde dehydrogenase family 7 member A1 [EC:1.2.1.31 1.2.1.8 1.2.1.3]	At1g54100/8.6e-241/[C] KOG2453 Aldehyde dehydrogenase	PF00171/6.2E-132/Aldehyde dehydrogenase family	NA
CL15276.Contig4_All	1366	565.61	155.44	-1.89813	6.93e-56	Down	9.21e-58	EMT10350.1/1.3e-144/Putative protein ycf23 [Aegilops tauschii]	AK356375.1/0.0/Hordeum vulgare subsp. vulgare mRNA for predicted protein, complete cds, clone: NIASHv1033O02	sp|Q1XDB4|YCF23_PYRYE/8.9e-46/Uncharacterized protein ycf23 OS=Pyropia yezoensis GN=ycf23 PE=3 SV=1	NA	NA	PF04481/4.1E-85/Protein of unknown function (DUF561)	NA
CL965.Contig79_All	8087	352.62	51.34	-2.81464	9.21e-56	Down	1.23e-57	ABA97970.1/0.0e+00/retrotransposon protein, putative, unclassified, expressed [Oryza sativa Japonica Group]	NA	sp|Q9S8M0|LECT_SOLTU/1.4e-08/Chitin-binding lectin 1 OS=Solanum tuberosum PE=1 SV=2	thj:104800334/1.6e-65/methionine S-methyltransferase-like; K08247 methionine S-methyltransferase [EC:2.1.1.12]	At3g11970_2/2.7e-266/[R] KOG0017 FOG: Transposon-encoded proteins with TYA, reverse transcriptase, integrase domains in various combinations	PS50878/16.788/Reverse transcriptase (RT) catalytic domain profile.	NA
CL6861.Contig2_All	2643	606	178.29	-1.79977	1.06e-55	Down	1.42e-57	BAK02421.1/1.6e-175/predicted protein [Hordeum vulgare subsp. vulgare]	XM_020301971.1/0.0/PREDICTED: Aegilops tauschii subsp. tauschii wall-associated receptor kinase 1-like (LOC109742876), mRNA	sp|Q9LMN8|WAK3_ARATH/1.3e-93/Wall-associated receptor kinase 3 OS=Arabidopsis thaliana GN=WAK3 PE=2 SV=2	pda:103708460/7.2e-108/wall-associated receptor kinase 3-like; K04733 interleukin-1 receptor-associated kinase 4 [EC:2.7.11.1]	At1g21240/3.5e-93/[T] LSE0034 A Protein kinase, contains EGF domain	SM00220/2.0E-30/Serine/Threonine protein kinases, catalytic domain	NA
CL24259.Contig8_All	2394	529.34	136.54	-1.98955	1.13e-55	Down	1.52e-57	BAJ86968.1/6.0e-307/predicted protein [Hordeum vulgare subsp. vulgare]	XM_020324647.1/0.0/PREDICTED: Aegilops tauschii subsp. tauschii hsp70-Hsp90 organizing protein (LOC109765882), mRNA	sp|F8RP11|HSOP_WHEAT/1.8e-272/Hsp70-Hsp90 organizing protein OS=Triticum aestivum GN=HOP PE=1 SV=1	bdi:100846471/2.5e-293/hsp70-Hsp90 organizing protein-like; K09553 stress-induced-phosphoprotein 1	At1g62740/1.3e-237/[O] KOG0548 Molecular co-chaperone STI1	PS50005/10.266/TPR repeat profile.	NA
CL6861.Contig5_All	2561	679.16	220.64	-1.65673	1.38e-55	Down	1.85e-57	XP_020157560.1/4.6e-289/wall-associated receptor kinase 1-like [Aegilops tauschii subsp. tauschii]	XM_020301971.1/0.0/PREDICTED: Aegilops tauschii subsp. tauschii wall-associated receptor kinase 1-like (LOC109742876), mRNA	sp|Q39191|WAK1_ARATH/7.0e-137/Wall-associated receptor kinase 1 OS=Arabidopsis thaliana GN=WAK1 PE=1 SV=2	pda:103708460/1.4e-169/wall-associated receptor kinase 3-like; K04733 interleukin-1 receptor-associated kinase 4 [EC:2.7.11.1]	At1g21250/1.9e-136/[T] LSE0034 A Protein kinase, contains EGF domain	SM00181/15.0/Epidermal growth factor-like domain.	NA
CL5561.Contig12_All	2296	622.89	188.17	-1.76162	1.39e-55	Down	1.87e-57	BAT11802.1/4.2e-310/Os10g0533800 [Oryza sativa Japonica Group]	XM_015758496.1/0.0/PREDICTED: Oryza sativa Japonica Group L-type lectin-domain containing receptor kinase S.4 (LOC4349226), mRNA	sp|O80939|LRK41_ARATH/5.0e-158/L-type lectin-domain containing receptor kinase IV.1 OS=Arabidopsis thaliana GN=LECRK41 PE=2 SV=1	jcu:105629977/2.5e-165/L-type lectin-domain containing receptor kinase IV.2-like; K04733 interleukin-1 receptor-associated kinase 4 [EC:2.7.11.1]	At2g37710/1.3e-157/[T] LSE0015 A Receptor-like protein kinase, contains lectin domains	PTHR27007/0.0/--	cellular_component:GO:0016021//integral component of membrane;molecular_function:GO:0030246//carbohydrate binding;GO:0005524//ATP binding;GO:0004672//protein kinase activity;
CL11349.Contig4_All	1785	4.6	238.21	5.65978	1.79e-55	Up	2.4e-57	XP_003580392.1/1.3e-165/PREDICTED: protein REVEILLE 7-like [Brachypodium distachyon] >KQJ84208.1 hypothetical protein BRADI_5g19380 [Brachypodium distachyon]	XM_003580344.3/0.0/PREDICTED: Brachypodium distachyon protein REVEILLE 7-like (LOC100842816), mRNA	sp|F4KGY6|RVE1_ARATH/3.0e-41/Protein REVEILLE 1 OS=Arabidopsis thaliana GN=RVE1 PE=2 SV=1	mtr:MTR_7g118330/1.9e-32/late elongated hypocotyl-like protein; K12133 MYB-related transcription factor LHY	At5g17300/1.3e-40/[O] KOG0724 Zuotin and related molecular chaperones (DnaJ superfamily), contains DNA-binding domains	PTHR12802/1.1E-83/--	biological_process:GO:0006355//regulation of transcription, DNA-templated;GO:0006351//transcription, DNA-templated;cellular_component:GO:0005634//nucleus;molecular_function:GO:0003677//DNA binding;
CL2312.Contig10_All	1876	558.3	152.66	-1.9054	1.89e-55	Down	2.53e-57	KQK16638.1/3.0e-136/hypothetical protein BRADI_1g29680 [Brachypodium distachyon]	XM_020325390.1/0.0/PREDICTED: Aegilops tauschii subsp. tauschii protein LHY-like (LOC109766617), transcript variant X2, mRNA	sp|B3H5A8|RVE7_ARATH/5.5e-14/Protein REVEILLE 7 OS=Arabidopsis thaliana GN=RVE7 PE=2 SV=1	pmum:103342354/1.2e-13/protein LHY-like; K12133 MYB-related transcription factor LHY	At1g18330/1.5e-13/[O] KOG0724 Zuotin and related molecular chaperones (DnaJ superfamily), contains DNA-binding domains	PTHR12802:SF60/1.5E-27/--	biological_process:GO:0006355//regulation of transcription, DNA-templated;GO:0006351//transcription, DNA-templated;cellular_component:GO:0005634//nucleus;molecular_function:GO:0003677//DNA binding;
CL2059.Contig5_All	794	34.74	319.79	3.16778	2.46e-55	Up	3.31e-57	XP_003559311.1/4.3e-52/PREDICTED: basic proline-rich protein-like [Brachypodium distachyon] >KQK12711.1 hypothetical protein BRADI_1g05530 [Brachypodium distachyon]	XM_003559263.3/0.0/PREDICTED: Brachypodium distachyon basic proline-rich protein-like (LOC100837728), mRNA	sp|Q9FPQ6|GP1_CHLRE/3.4e-13/Vegetative cell wall protein gp1 OS=Chlamydomonas reinhardtii GN=GP1 PE=1 SV=1	bvg:104883960/3.4e-13/endochitinase-like; K20547 basic endochitinase B [EC:3.2.1.14]	At1g26150/3.4e-12/[T] KOG1187 Serine/threonine protein kinase	NA	NA
CL6926.Contig1_All	1626	268.78	19.4	-3.82697	2.49e-55	Down	3.36e-57	XP_003566766.2/1.1e-232/PREDICTED: probable high-affinity nitrate transporter 2.4 [Brachypodium distachyon] >KQK08252.1 hypothetical protein BRADI_2g40740 [Brachypodium distachyon]	XM_003566718.3/0.0/PREDICTED: Brachypodium distachyon probable high-affinity nitrate transporter 2.4 (LOC100822017), mRNA	sp|Q9LYK2|NRT27_ARATH/1.7e-120/High affinity nitrate transporter 2.7 OS=Arabidopsis thaliana GN=NRT2.7 PE=2 SV=1	bdi:100822017/1.2e-233/probable high-affinity nitrate transporter 2.4; K02575 MFS transporter, NNP family, nitrate/nitrite transporter	At5g14570/4.6e-120/[P] LSE0461 A High affinity nitrate transporter	PTHR23515/4.5E-291/--	cellular_component:GO:0009705//plant-type vacuole membrane;GO:0016021//integral component of membrane;molecular_function:GO:0015112//nitrate transmembrane transporter activity;
CL5102.Contig5_All	2143	1015.73	435.08	-1.25784	4.98e-55	Down	6.74e-57	BAJ86792.1/1.5e-128/predicted protein [Hordeum vulgare subsp. vulgare]	AK355573.1/0.0/Hordeum vulgare subsp. vulgare mRNA for predicted protein, complete cds, clone: NIASHv1022L24	sp|Q39471|IDI2_CLABR/4.9e-115/Isopentenyl-diphosphate Delta-isomerase II OS=Clarkia breweri GN=IPI2 PE=3 SV=2	bdi:100828970/1.8e-125/isopentenyl-diphosphate Delta-isomerase I; K01823 isopentenyl-diphosphate Delta-isomerase [EC:5.3.3.2]	At3g02780/1.1e-113/[Q] KOG0142 Isopentenyl pyrophosphate:dimethylallyl pyrophosphate isomerase	PTHR10885/8.8E-174/--	biological_process:GO:0009240//isopentenyl diphosphate biosynthetic process;cellular_component:GO:0005737//cytoplasm;molecular_function:GO:0016787//hydrolase activity;GO:0004452//isopentenyl-diphosphate delta-isomerase activity;
CL9540.Contig6_All	2429	308.99	852.86	1.43007	6.28e-55	Up	8.51e-57	XP_020194023.1/0.0e+00/nucleotide pyrophosphatase/phosphodiesterase-like [Aegilops tauschii subsp. tauschii] >EMT22598.1 Putative inactive purple acid phosphatase 27 [Aegilops tauschii]	XM_020338434.1/0.0/PREDICTED: Aegilops tauschii subsp. tauschii nucleotide pyrophosphatase/phosphodiesterase-like (LOC109779814), mRNA	sp|Q5MAU8|PPA27_ARATH/8.0e-98/Probable inactive purple acid phosphatase 27 OS=Arabidopsis thaliana GN=PAP27 PE=2 SV=1	zma:103646105/1.5e-11/GRMZM2G458974; uncharacterized LOC103646105; K02993 small subunit ribosomal protein S7e	At1g13750/8.7e-91/[G] KOG1378 Purple acid phosphatase	PF14008/4.7E-12/Iron/zinc purple acid phosphatase-like protein C	molecular_function:GO:0046872//metal ion binding;GO:0003993//acid phosphatase activity;
CL25088.Contig4_All	3358	804.17	298.73	-1.46334	6.51e-55	Down	8.83e-57	XP_020151907.1/0.0e+00/LRR receptor-like serine/threonine-protein kinase FLS2 [Aegilops tauschii subsp. tauschii] >XP_020174513.1 LRR receptor-like serine/threonine-protein kinase FLS2 [Aegilops tauschii subsp. tauschii]	XM_020318924.1/0.0/PREDICTED: Aegilops tauschii subsp. tauschii LRR receptor-like serine/threonine-protein kinase FLS2 (LOC109760086), mRNA	sp|C0LGQ5|GSO1_ARATH/1.4e-92/LRR receptor-like serine/threonine-protein kinase GSO1 OS=Arabidopsis thaliana GN=GSO1 PE=2 SV=1	sly:101263330/3.4e-123/Eix2; EIX receptor 2; K13466 EIX receptor 1/2	At2g34930/2.5e-104/[R] KOG0619 FOG: Leucine rich repeat	PS51450/5.14/Leucine-rich repeat profile.	NA
CL347.Contig7_All	1903	604.36	1312.59	1.08426	8.75e-55	Up	1.19e-56	BAJ98981.1/9.8e-127/predicted protein [Hordeum vulgare subsp. vulgare]	AK333558.1/0.0/Triticum aestivum cDNA, clone: SET2_B17, cultivar: Chinese Spring	sp|P19954|PRSP1_SPIOL/2.6e-72/Ribosome-binding factor PSRP1, chloroplastic OS=Spinacia oleracea GN=PSRP1 PE=1 SV=2	cvr:CHLNCDRAFT_140537/1.4e-09/hypothetical protein; K13172 serine/arginine repetitive matrix protein 2	Hs19923466/1.4e-06/[A] KOG1869 Splicing coactivator SRm160/300, subunit SRm300	NA	biological_process:GO:0045900//negative regulation of translational elongation;GO:0044238//primary metabolic process;cellular_component:GO:0022627//cytosolic small ribosomal subunit;GO:0009534//chloroplast thylakoid;GO:0009570//chloroplast stroma;molecular_function:GO:0043022//ribosome binding;GO:0043024//ribosomal small subunit binding;
CL11608.Contig2_All	1208	7.5	239.41	4.96177	1.39e-54	Up	1.9e-56	XP_020154937.1/5.3e-78/uncharacterized protein LOC109740307 [Aegilops tauschii subsp. tauschii]	AK332328.1/0.0/Triticum aestivum cDNA, clone: WT003_L13, cultivar: Chinese Spring	sp|Q9FPQ6|GP1_CHLRE/2.5e-07/Vegetative cell wall protein gp1 OS=Chlamydomonas reinhardtii GN=GP1 PE=1 SV=1	dosa:Os03t0607600-00/1.9e-07/Os03g0607600; Similar to Cyclin-A3-1.; K06627 cyclin A	NA	NA	NA
CL2768.Contig4_All	987	5.02	233.79	5.50671	2.36e-54	Up	3.21e-56	XP_003558665.1/7.4e-62/PREDICTED: protein TIFY 10A-like [Brachypodium distachyon] >KQK23309.1 hypothetical protein BRADI_1g72590 [Brachypodium distachyon]	AK373818.1/0.0/Hordeum vulgare subsp. vulgare mRNA for predicted protein, complete cds, clone: NIASHv3044H12	sp|Q9LMA8|TI10A_ARATH/1.3e-14/Protein TIFY 10A OS=Arabidopsis thaliana GN=TIFY10A PE=1 SV=1	bdi:100834439/7.6e-63/protein TIFY 10A-like; K13464 jasmonate ZIM domain-containing protein	At1g19180/3.5e-14/[S] LSE0151 A Uncharacterized protein	NA	biological_process:GO:0009611//response to wounding;GO:0031347//regulation of defense response;GO:2000022//regulation of jasmonic acid mediated signaling pathway;GO:1903507//negative regulation of nucleic acid-templated transcription;cellular_component:GO:0005634//nucleus;molecular_function:GO:0003714//transcription corepressor activity;
CL6137.Contig4_All	2460	439.85	94.14	-2.25881	2.53e-54	Down	3.45e-56	XP_020173288.1/0.0e+00/L-type lectin-domain containing receptor kinase IV.1-like [Aegilops tauschii subsp. tauschii]	XM_020317699.1/0.0/PREDICTED: Aegilops tauschii subsp. tauschii L-type lectin-domain containing receptor kinase IV.1-like (LOC109758835), mRNA	sp|O80939|LRK41_ARATH/9.3e-187/L-type lectin-domain containing receptor kinase IV.1 OS=Arabidopsis thaliana GN=LECRK41 PE=2 SV=1	ats:F775_14343/2.6e-213/Lectin-domain containing receptor kinase A4.2; K04733 interleukin-1 receptor-associated kinase 4 [EC:2.7.11.1]	At2g37710/2.5e-186/[T] LSE0015 A Receptor-like protein kinase, contains lectin domains	PTHR27007/0.0/--	NA
CL1660.Contig2_All	654	706	241	-1.58531	3.05e-54	Down	4.17e-56	KQK06305.1/1.4e-24/hypothetical protein BRADI_2g25613 [Brachypodium distachyon]	AK424701.1/0.0/Brachypodium distachyon mRNA, clone: PL016C01-A-003_M02	NA	bna:106405802/5.0e-10/serine/arginine repetitive matrix protein 1-like; K13171 serine/arginine repetitive matrix protein 1	At2g29210/3.9e-06/[AR] KOG2146 Splicing coactivator SRm160/300, subunit SRm160 (contains PWI domain)	NA	NA
CL1132.Contig5_All	612	109	486	2.12195	3.17e-54	Up	4.34e-56	XP_020155509.1/2.4e-71/zinc finger protein CONSTANS-LIKE 16 [Aegilops tauschii subsp. tauschii]	XM_020299920.1/0.0/PREDICTED: Aegilops tauschii subsp. tauschii zinc finger protein CONSTANS-LIKE 16 (LOC109740873), mRNA	sp|Q8RWD0|COL16_ARATH/7.5e-29/Zinc finger protein CONSTANS-LIKE 16 OS=Arabidopsis thaliana GN=COL16 PE=2 SV=2	ath:AT5G15840/2.1e-10/CO; B-box type zinc finger protein with CCT domain-containing protein; K12135 zinc finger protein CONSTANS	At1g25440/2.0e-28/[K] KOG1601 GATA-4/5/6 transcription factors	SM00336/8.9E-11/B-Box-type zinc finger	cellular_component:GO:0005634//nucleus;molecular_function:GO:0008270//zinc ion binding;
CL23761.Contig34_All	3831	1212.08	573.5	-1.1143	3.62e-54	Down	4.96e-56	BAJ87149.1/5.5e-153/predicted protein [Hordeum vulgare subsp. vulgare]	AK355296.1/0.0/Hordeum vulgare subsp. vulgare mRNA for predicted protein, partial cds, clone: NIASHv1018K20	sp|C0LGP4|Y3475_ARATH/2.8e-73/Probable LRR receptor-like serine/threonine-protein kinase At3g47570 OS=Arabidopsis thaliana GN=At3g47570 PE=2 SV=1	brp:103856446/3.3e-77/LRR receptor-like serine/threonine-protein kinase EFR; K13428 LRR receptor-like serine/threonine-protein kinase EFR [EC:2.7.11.1]	At3g47110/1.8e-74/[T] LSE0002 A Receptor protein kinase containing LRR repeats	SM00220/6.8E-31/Serine/Threonine protein kinases, catalytic domain	cellular_component:GO:0016021//integral component of membrane;molecular_function:GO:0004674//protein serine/threonine kinase activity;GO:0005524//ATP binding;
Unigene18662_All	1487	847	330	-1.39457	8.41e-54	Down	1.16e-55	OAP07149.1/8.7e-06/hypothetical protein AXX17_AT2G25330 [Arabidopsis thaliana]	NA	sp|P93329|NO20_MEDTR/9.8e-06/Early nodulin-20 OS=Medicago truncatula GN=ENOD20 PE=3 SV=1	NA	At2g29210/1.8e-06/[AR] KOG2146 Splicing coactivator SRm160/300, subunit SRm160 (contains PWI domain)	NA	NA
Unigene15811_All	990	603.61	183.57	-1.75196	1.84e-53	Down	2.53e-55	XP_020199278.1/5.7e-46/36.4 kDa proline-rich protein-like [Aegilops tauschii subsp. tauschii]	AK248355.1/0.0/Hordeum vulgare subsp. vulgare cDNA clone: FLbaf82i12, mRNA sequence	sp|Q9SU33|ERLL3_ARATH/2.9e-30/pEARLI1-like lipid transfer protein 3 OS=Arabidopsis thaliana GN=At4g12500 PE=2 SV=1	bvg:104906049/6.3e-25/ubiquitin carboxyl-terminal hydrolase 36; K11855 ubiquitin carboxyl-terminal hydrolase 36/42 [EC:3.4.19.12]	At4g15160_1/3.7e-32/[R] LSE0121 A AAI domain	NA	NA
CL9767.Contig3_All	1598	88.63	439.19	2.2743	2.13e-53	Up	2.93e-55	XP_020187667.1/7.2e-115/probable tyrosine-protein phosphatase At1g05000 [Aegilops tauschii subsp. tauschii] >EMT00590.1 Putative tyrosine-protein phosphatase [Aegilops tauschii]	XM_020332078.1/0.0/PREDICTED: Aegilops tauschii subsp. tauschii probable tyrosine-protein phosphatase At1g05000 (LOC109773384), mRNA	sp|Q9ZVN4|Y1500_ARATH/1.1e-66/Probable tyrosine-protein phosphatase At1g05000 OS=Arabidopsis thaliana GN=At1g05000 PE=1 SV=1	bdi:100828674/4.3e-108/probable tyrosine-protein phosphatase At1g05000; K18045 tyrosine-protein phosphatase SIW14 [EC:3.1.3.48]	At1g05000/2.8e-66/[V] KOG1572 Predicted protein tyrosine phosphatase	PR01911/1.4E-32/Plant and fungal dual specificity phosphatase signature	cellular_component:GO:0005737//cytoplasm;molecular_function:GO:0004725//protein tyrosine phosphatase activity;
CL2359.Contig1_All	598	289	0	-9.2096	2.38e-53	Down	3.29e-55	XP_009829406.1/8.0e-11/hypothetical protein H257_06035 [Aphanomyces astaci] >ETV81548.1 hypothetical protein H257_06035 [Aphanomyces astaci]	NA	sp|Q7G6K7|FH3_ORYSJ/1.0e-06/Formin-like protein 3 OS=Oryza sativa subsp. japonica GN=FH3 PE=2 SV=2	bvg:104901366/6.8e-06/protein argonaute 1; K11593 eukaryotic translation initiation factor 2C	Hs18375518/5.9e-09/[W] KOG3544 Collagens (type IV and type XIII), and related proteins	NA	molecular_function:GO:0005509//calcium ion binding;
CL13608.Contig1_All	1335	1169.71	549.14	-1.12558	3.91e-53	Down	5.42e-55	XP_020171840.1/2.8e-88/uncharacterized protein C6orf132 homolog [Aegilops tauschii subsp. tauschii]	XM_020316251.1/0.0/PREDICTED: Aegilops tauschii subsp. tauschii uncharacterized protein C6orf132 homolog (LOC109757426), mRNA	sp|Q43402|OLNB6_BRANA/1.2e-07/Oleosin-B6 OS=Brassica napus GN=OlnB6 PE=1 SV=3	NA	Hs21359848/5.6e-07/[PT] KOG0498 K+-channel ERG and related proteins, contain PAS/PAC sensor domain	NA	NA
CL19457.Contig1_All	1716	337.08	886.84	1.36091	5.46e-53	Up	7.58e-55	CAA88331.1/2.7e-200/DNA-binding protein [Avena fatua]	Z48431.1/0.0/A.fatua mRNA for DNA-binding protein (clone ABF2)	sp|Q9SAH7|WRK40_ARATH/2.5e-45/Probable WRKY transcription factor 40 OS=Arabidopsis thaliana GN=WRKY40 PE=1 SV=1	sind:105161243/1.6e-20/probable WRKY transcription factor 20; K18835 WRKY transcription factor 2	At1g80840/6.6e-45/[KT] LSE0036 A WRKY superfamily transcription factors	NA	NA
Unigene24094_All	2634	9.45	237.44	4.61643	7.95e-53	Up	1.11e-54	XP_020150498.1/2.9e-169/alpha-terpineol synthase, chloroplastic-like [Aegilops tauschii subsp. tauschii]	XM_020294909.1/0.0/PREDICTED: Aegilops tauschii subsp. tauschii alpha-terpineol synthase, chloroplastic-like (LOC109735704), mRNA	sp|Q9AR86|ISPS_POPCN/6.5e-77/Isoprene synthase, chloroplastic OS=Populus canescens GN=ISPS PE=1 SV=1	ats:F775_10656/3.0e-170/Myrcene synthase, chloroplastic; K12742 isoprene synthase [EC:4.2.3.27]	At4g16730/4.5e-61/[QV] LSE0352 A Terpene synthase/cyclase	PTHR31225:SF18/5.2E-268/--	biological_process:GO:0008152//metabolic process;molecular_function:GO:0000287//magnesium ion binding;GO:0010333//terpene synthase activity;
Unigene34972_All	3053	294.68	33	-3.19329	1.27e-52	Down	1.78e-54	Q9FSV7.1/0.0e+00/RecName: Full=Sucrose:sucrose 1-fructosyltransferase; AltName: Full=Sucrose 1(F)-fructosyltransferase; AltName: Full=Sucrose:sucrose 1(F)-beta-D-fructosyltransferase; Flags: Precursor >CAC05261.1 sucrose:sucrose 1-fructosyltransferase [Festuca arundinacea]	AJ297369.1/0.0/Festuca arundinacea mRNA for sucrose:sucrose 1-fructosyltransferase (1-SST gene)	sp|Q9FSV7|SST_FESAR/0.0e+00/Sucrose:sucrose 1-fructosyltransferase OS=Festuca arundinacea GN=1-SST PE=1 SV=1	ats:F775_28817/6.1e-268/Beta-fructofuranosidase 1; K01193 beta-fructofuranosidase [EC:3.2.1.26]	At1g62660/1.9e-167/[G] KOG0228 Beta-fructofuranosidase (invertase)	SM00640/1.2E-226/Glycosyl hydrolases family 32	NA
CL23778.Contig24_All	2620	29.32	293.4	3.28823	1.76e-52	Up	2.47e-54	PAN39112.1/0.0e+00/hypothetical protein PAHAL_G01091 [Panicum hallii]	XM_020323277.1/0.0/PREDICTED: Aegilops tauschii subsp. tauschii phenylalanine ammonia-lyase (LOC109764465), mRNA	sp|A2X7F7|PAL2_ORYSI/2.6e-312/Phenylalanine ammonia-lyase OS=Oryza sativa subsp. indica GN=ZB8 PE=3 SV=1	dosa:Os04t0518100-01/0.0e+00/Os04g0518100; Phenylalanine ammonia-lyase.; K13064 phenylalanine/tyrosine ammonia-lyase [EC:4.3.1.25]	At2g37040/9.1e-288/[Q] KOG0222 Phenylalanine and histidine ammonia-lyase	PF00221/9.1E-149/Aromatic amino acid lyase	biological_process:GO:0009800//cinnamic acid biosynthetic process;GO:0006559//L-phenylalanine catabolic process;cellular_component:GO:0005737//cytoplasm;molecular_function:GO:0045548//phenylalanine ammonia-lyase activity;
CL11134.Contig16_All	2128	498.63	1136.33	1.15366	1.99e-52	Up	2.78e-54	XP_020150498.1/2.9e-220/alpha-terpineol synthase, chloroplastic-like [Aegilops tauschii subsp. tauschii]	XM_020294909.1/0.0/PREDICTED: Aegilops tauschii subsp. tauschii alpha-terpineol synthase, chloroplastic-like (LOC109735704), mRNA	sp|B3TPQ7|ATESY_MAGGA/2.3e-96/Alpha-terpineol synthase, chloroplastic OS=Magnolia grandiflora PE=1 SV=1	ats:F775_10656/8.1e-219/Myrcene synthase, chloroplastic; K12742 isoprene synthase [EC:4.2.3.27]	At2g24210/1.3e-79/[QV] LSE0352 A Terpene synthase/cyclase	PF01397/1.1E-31/Terpene synthase, N-terminal domain	biological_process:GO:0008152//metabolic process;molecular_function:GO:0000287//magnesium ion binding;GO:0010333//terpene synthase activity;
CL13336.Contig1_All	900	517.38	139.88	-1.92171	5.42e-52	Down	7.63e-54	XP_003563694.1/3.0e-70/PREDICTED: multiprotein-bridging factor 1c [Brachypodium distachyon] >KQK17839.1 hypothetical protein BRADI_1g37080 [Brachypodium distachyon]	GQ370008.1/0.0/Triticum aestivum multiprotein bridging factor 1 (MBF1c) gene, complete cds	sp|Q9LV58|MBF1C_ARATH/6.1e-43/Multiprotein-bridging factor 1c OS=Arabidopsis thaliana GN=MBF1C PE=1 SV=1	bdi:100824665/3.1e-71/multiprotein-bridging factor 1c; K03627 putative transcription factor	At3g24500/1.6e-42/[K] KOG3398 Transcription factor MBF1	NA	biological_process:GO:0009414//response to water deprivation;GO:0009408//response to heat;GO:0009737//response to abscisic acid;cellular_component:GO:0005730//nucleolus;molecular_function:GO:0003713//transcription coactivator activity;GO:0043565//sequence-specific DNA binding;
[truncated: 11,050 more rows]

## Sheet: Supplementary Table 3
Additional file 3:Table S3.Gene Ontology (GO) functional annotation of transcripts.
GO_item name	Cluster frquency	Genome frquency of use	q_value(BH_adjust)
biological_process
cellular process	1956 out of 2879 genes	33436 out of 45612 genes	1
metabolic process	1819 out of 2879 genes	30357 out of 45612 genes	1
biological regulation	887 out of 2879 genes	12962 out of 45612 genes	1
regulation of biological process	787 out of 2879 genes	11631 out of 45612 genes	1
response to stimulus	706 out of 2879 genes	9767 out of 45612 genes	0.03817
localization	433 out of 2879 genes	6735 out of 45612 genes	1
[truncated: 44 more rows]

## Sheet: Supplementary Table 4
Additional file 4:Table S4.KEGG pathway mapping
[truncated: 135 more rows]

## Sheet: Supplementary Table 5
Additional file 5:Table S5.Genotypic differences in expressions of DEGs associated with TFs between low and high altitude.
[truncated: 126 more rows]

[truncated: 6 more sheets: Supplementary Table 6, Supplementary Table 7, Supplementary Table 8, Supplementary Table 9, Supplementary Table 10, Supplementary Table 11]
